# Supplementary material for: The landscape of somatic mutation in sporadic Chinese colorectal cancer
Source: Oncotarget. 2018 Jun 8;9(44):27412–22. doi: 10.18632/oncotarget.25287 (PMC6007951; doi:10.18632/oncotarget.25287)
Supplement: Supplementary file 2 [file oncotarget-09-27412-s002.xlsx]

## Sheet: Supplementary Table 1
Supplementary Table 1: Clinicopathologic Features of the Patients and Tumors
Patient ID	Sequencing ID	Gender	Age	Tumor Site	Differentiation	TNM Stage	MSI Status	TNM Stage	Hypermutated	Tumor site 2	Lymph node
C029	CG01	Female	61	Rectum	Medium	T2N0M0	NA	1	N	Rectum	Negative
C043	CG02	Female	70	Rectum	Medium	T3N1M0	NA	3	N	Rectum	Positive
C072	CG03	Female	61	Rectum	Medium	T3N1M0	NA	3	N	Rectum	Positive
C077	CG04	Male	80	Rectum	Medium	T4N0M0	NA	2	N	Rectum	Negative
C1015	CG05	Female	54	Rectum	High	T3N0M0	NA	2	N	Rectum	Negative
C1019	CG06	Female	54	Rectum	Medium	T3N0M0	NA	2	N	Rectum	Negative
C1023	CG07	Female	64	Rectum	Medium	T3N0M0	NA	2	N	Rectum	Negative
C102	CG08	Male	58	Rectum	Medium	T3N0M0	NA	2	N	Rectum	Negative
C1036	CG09	Male	70	Rectum	Medium	T4N1M0	NA	3	N	Rectum	Positive
C1069	CG10	Female	81	Rectum	Medium	T3N1M0	NA	3	N	Rectum	Positive
C1806	CG11	Male	79	Rectum	NA	T3N2M0	NA	3	N	Rectum	Positive
C1148	CG12	Male	58	Rectum	Medium	T3N0M0	NA	2	N	Rectum	Negative
C1176	CG13	Male	58	Rectum	Medium	T4N1M0	NA	3	N	Rectum	Positive
C126	CG14	Female	31	Rectum	Low	T3N2M0	NA	3	N	Rectum	Positive
C134	CG15	Female	65	Rectum	Medium	T4N1M0	NA	3	N	Rectum	Positive
C1351	CG16	Male	62	transverse colon	Medium	T4N1M0	NA	3	N	NA	Positive
C1388	CG17	Female	78	Rectum	Medium	T3N1M0	NA	3	N	Rectum	Positive
C142	CG18	Male	75	Rectum	Medium	T3N0M0	NA	2	N	Rectum	Negative
C144	CG19	Female	71	Rectum	Medium	T1N0M0	NA	1	N	Rectum	Negative
C149	CG20	Male	74	Rectum	Medium	T4N1M0	NA	3	N	Rectum	Positive
C1509	CG21	Male	48	sigmoid colon	High	T3N2M0	NA	3	N	Left	Positive
C1565	CG22	Female	70	sigmoid colon	Medium	T4N2M0	NA	3	N	Left	Positive
C1579	CG23	Female	57	sigmoid colon	Medium	T4N0M0	NA	2	N	Left	Negative
C1580	CG24	Male	60	Rectum	Medium	T4N1M0	NA	3	N	Rectum	Positive
C1597	CG25	Male	80	RightColon	Medium	T3N0M0	NA	2	N	Right	Negative
C172	CG26	Male	55	Rectum	Medium	T3N1M0	NA	3	N	Rectum	Positive
C1743	CG27	Female	76	RightColon	Medium	T4N1M0	NA	3	N	Right	Positive
C1782	CG28	Female	56	RightColon	Medium	T4N0M0	NA	2	N	Right	Negative
C1796	CG29	Male	74	Rectum	Medium	T3N0M0	NA	2	N	Rectum	Negative
C1809	CG30	Male	78	Rectum	Medium	T4N0M0	NA	2	N	Rectum	Negative
C196	CG31	Female	60	Rectum	Medium	T2N1M0	NA	3	N	Rectum	Positive
C214	CG32	Female	73	Rectum	Medium	T4N0M0	NA	2	N	Rectum	Negative
C246	CG33	Female	73	Rectum	High	T2N0M0	NA	1	N	Rectum	Negative
C260	CG34	Female	65	Rectum	Medium	T4N1M0	NA	3	N	Rectum	Positive
C285	CG35	Female	55	Rectum	Medium	T4N2M0	NA	3	N	Rectum	Positive
C296	CG36	Male	78	Rectum	Medium	T2N0M0	NA	1	N	Rectum	Negative
C306	CG37	Female	68	sigmoid colon	Medium	T3N0M0	NA	2	N	Left	Negative
C332	CG38	Male	60	Rectum	Medium	T3N0M0	NA	2	N	Rectum	Negative
C340	CG39	Female	61	Rectum	Medium	T1N0M0	NA	1	N	Rectum	Negative
C377	CG40	Male	66	Rectum	Medium	T1N0M0	NA	1	N	Rectum	Negative
C385	CG41	Male	68	Rectum	Medium	T4N1M0	NA	3	N	Rectum	Positive
C390	CG42	Male	83	Rectum	Medium	T2N1M0	NA	3	N	Rectum	Positive
C409	CG43	Male	35	RightColon	Medium	T3N0M0	NA	2	Y	Right	Negative
C466	CG44	Male	65	Rectum	Medium	T4N1M0	NA	3	N	Rectum	Positive
C468	CG45	Female	51	colon	Medium	N0M0	NA	1/2	N	NA	Negative
C487	CG46	Male	70	sigmoid colon	Medium	T4N0M0	NA	2	N	Left	Negative
C495	CG47	Male	75	Rectum	Medium	T2N0M0	NA	1	N	Rectum	Negative
C504	CG48	Female	45	Rightcolon	Medium	T2N0M0	NA	1	N	Right	Negative
C507	CG49	Male	67	sigmoid colon	Medium	T3N0M0	NA	2	N	Left	Negative
C521	CG50	Female	59	sigmoid colon	Medium	T4N0M0	NA	2	Y	Left	Negative
C856	CG51	Female	51	Rectum	Medium	T4N0M0	NA	2	N	Rectum	Negative
C867	CG52	Female	38	Rectum	NA	T3N0M0	NA	2	N	Rectum	Negative
C882	CG53	Male	80	Rectum	Medium	T3N0M0	NA	2	N	Rectum	Negative
C883	CG54	Female	78	Rectum	Medium	T3N2M0	NA	3	N	Rectum	Positive
C915	CG55	Male	51	Rectum	Medium	T1N0M0	NA	1	N	Rectum	Negative
C972	CG56	Male	57	Rectum	Medium	T3N1M0	NA	3	N	Rectum	Positive
C983	CG57	Female	88	RightColon	Medium	T2N0M0	NA	1	N	Right	Negative
C994	CG58	Male	70	Rectum	Medium	T3N0M0	NA	2	N	Rectum	Negative
166351	ILMN01	Female	50	Rectum	Medium	T3N0M0	MSS	2	N	Rectum	Negative
166495	ILMN02	Female	75	RightColon	Medium	T3N0M0	MSS	2	N	Right	Negative
166566	ILMN03	Male	53	sigmoid colon	Low	T4N2M1	MSS	4	N	Left	Positive
167194	ILMN04	Female	68	RightColon	Medium	T4M1	MSS	4	N	Right	Positive
167341	ILMN05	Male	57	sigmoid colon	Low	T4N2M0	MSS	3	N	Left	Positive
167347	ILMN06	Male	50	sigmoid colon	Low	T3N1M0	MSS	3	N	Left	Positive
167634	ILMN07	Female	42	sigmoid colon	Medium	T4N2M1	MSS	4	N	Left	Positive
167765	ILMN08	Female	45	ascending colon	Low	T3N1M0	MSS	3	N	Right	Positive
167916	ILMN09	Female	52	RightColon	Medium	T3N0M0	MSI	2	Y	Right	Negative
168123	ILMN10	Male	63	ascending colon	Medium	T3N1M0	MSS	3	N	Right	Positive
168145	ILMN11	Male	56	Colon	Medium	T4N3M0	MSS	3	Y	NA	Positive
168216	ILMN12	Female	45	ascending colon	NA	T3N0M0	MSI	2	Y	Right	Negative
168344	ILMN13	Female	54	ascending colon	Low	T4N0M0	MSS	2	Y	Right	Negative
168634	ILMN14	Female	58	ascending colon	Medium	T3N1M0	MSS	3	N	Right	Positive
168639	ILMN15	Male	46	ascending colon	Medium	T3N0M0	MSI	2	Y	Right	Negative
168886	ILMN16	Female	32	transverse colon	Medium	T4N2M0	MSS	3	N	NA	Positive
169150	ILMN17	Female	60	ascending colon	NA	T4N1M0	MSS	3	N	Right	Positive
169301	ILMN18	Male	75	sigmoid colon	NA	N0	MSS	2	N	Left	Negative
169406	ILMN19	Female	47	ascending colon	NA	T4N1M0	MSS	3	N	Right	Positive
169567	ILMN20	Male	39	RightColon	Low	T4N0M0	MSI	2	Y	Right	Negative
169662	ILMN21	Female	54	ascending colon	NA	N0	MSS	2	N	Right	Negative
169744	ILMN22	Male	51	descendingcolon	Medium	T4N0M0	MSS	2	N	Left	Negative
169871	ILMN23	Female	32	sigmoid colon	Medium	T4N0M0	MSI	2	Y	Left	Negative
170112	ILMN24	Female	62	sigmoid colon	Medium	T3N1M0	MSS	3	N	Left	Positive
170473	ILMN25	Female	61	ascending colon	Medium	T3N0M0	MSS	2	N	Right	Negative
170765	ILMN26	Male	34	ascending colon	Medium	T2N1M0	MSS	3	N	Right	Positive
171152	ILMN27	Female	52	ascending colon	Medium	T3N1M0	MSS	3	N	Right	Positive
507318	ILMN28	Male	42	RightColon	Medium	T3N0M0	MSS	2	Y	Right	Negative
508569	ILMN29	Male	58	transverse colon	Low	T3N0M0	MSI	2	Y	NA	Negative
518453	ILMN30	Male	75	Colon	Medium	T3N0M0	MSS	2	N	NA	Negative
518535	ILMN31	Female	61	Colon	Low	T4N2M0	MSS	3	N	NA	Positive
519008	ILMN32	Male	52	ascending colon	Medium	T3N0M0	MSI	2	Y	Right	Negative
519547	ILMN33	Female	56	sigmoid colon	Medium	T3N0M0	MSS	2	N	Left	Negative
519919	ILMN34	Female	59	Colon	Medium	T3N0M0	MSS	2	N	NA	Negative
519959	ILMN35	Male	76	Colon	Medium	T3N0M0	MSS	2	N	NA	Negative
520851	ILMN36	Male	50	transverse colon	Medium	T3N0M0	MSI	2	Y	NA	Negative
521262	ILMN37	Female	46	sigmoid colon	Medium	T4N1M1	MSS	4	N	Left	Positive
521890	ILMN38	Male	56	sigmoid colon	Medium	T3N2M0	MSS	3	N	Left	Positive
523962	ILMN39	Male	51	RightColon	Low	T3N0M0	MSS	2	N	Right	Negative
xjh	ILMN40	Male	67	Colon	Medium	T3N1M0	MSS	3	N	NA	Positive
