# Supplementary material for: The landscape of somatic mutation in sporadic Chinese colorectal cancer
Source: Oncotarget. 2018 Jun 8;9(44):27412–22. doi: 10.18632/oncotarget.25287 (PMC6007951; doi:10.18632/oncotarget.25287)
Supplement: Supplementary file 3 [file oncotarget-09-27412-s003.xlsx]

## Sheet: Supplementary Table 2
Supplementary Table 2: Distribution of sequencing depth and coverages in 98 human colorectal cancer exomes.
	Tumor			Normal
Sample Name	Depth	10X Coverage(%)	20X Coverage(%)	Depth	10X Coverage(%)	20X Coverage(%)	Platform	Chip	SNV	InDel	Hyper-mutated
CG01	153.25	95.35	90.77	153.09	95.81	91.62	Complete Genomics	BGI Exome 59M kit	78	3	N
CG02	155.11	96.27	92.35	154.7	96.25	92.42	Complete Genomics	BGI Exome 59M kit	126	2	N
CG03	162.68	95.34	90.78	159.97	96.4	92.72	Complete Genomics	BGI Exome 59M kit	164	2	N
CG04	160.81	96.41	92.54	155.67	96.31	92.48	Complete Genomics	BGI Exome 59M kit	147	3	N
CG05	179.42	96.42	92.85	171.95	96.12	92.35	Complete Genomics	BGI Exome 59M kit	191	8	N
CG06	177.06	96.59	93.25	172.74	96.04	92.39	Complete Genomics	BGI Exome 59M kit	77	0	N
CG07	157.22	96.32	92.53	154.56	95.94	91.85	Complete Genomics	BGI Exome 59M kit	122	4	N
CG08	175.09	96.38	92.68	179.6	96.75	93.59	Complete Genomics	BGI Exome 59M kit	120	4	N
CG09	178.8	96.57	93.25	178.33	96.53	93.24	Complete Genomics	BGI Exome 59M kit	16	2	N
CG10	176.26	96.36	92.83	173.88	96.58	93.27	Complete Genomics	BGI Exome 59M kit	154	2	N
CG11	171.66	96.34	92.86	175.69	96.8	93.62	Complete Genomics	BGI Exome 59M kit	78	1	N
CG12	178.64	96.78	93.62	173.63	96.27	92.76	Complete Genomics	BGI Exome 59M kit	164	5	N
CG13	171.63	96.26	92.74	172.88	95.72	91.72	Complete Genomics	BGI Exome 59M kit	26	0	N
CG14	155.5	95.95	91.89	162.72	96.42	92.75	Complete Genomics	BGI Exome 59M kit	335	11	N
CG15	153.72	96.13	92.15	166.03	96.49	92.94	Complete Genomics	BGI Exome 59M kit	13	0	N
CG16	173.9	96.22	92.63	172.4	96.33	92.83	Complete Genomics	BGI Exome 59M kit	42	1	N
CG17	172.67	96.38	92.77	169.35	96.28	92.69	Complete Genomics	BGI Exome 59M kit	149	2	N
CG18	161.21	96.09	92.1	163.35	96.31	92.57	Complete Genomics	BGI Exome 59M kit	201	6	N
CG19	164.83	95.83	91.71	162.26	96.16	92.41	Complete Genomics	BGI Exome 59M kit	134	4	N
CG20	149.05	95.87	91.74	153.69	96.27	92.48	Complete Genomics	BGI Exome 59M kit	47	0	N
CG21	178.18	96.41	93.1	174.14	96.59	93.25	Complete Genomics	BGI Exome 59M kit	52	0	N
CG22	176.45	96.4	92.89	176.17	96.23	92.6	Complete Genomics	BGI Exome 59M kit	104	3	N
CG23	172.33	96.78	93.52	171.84	96.48	93.12	Complete Genomics	BGI Exome 59M kit	170	5	N
CG24	176.56	96.44	92.99	174.85	96.59	93.37	Complete Genomics	BGI Exome 59M kit	4	1	N
CG25	175.92	96.36	92.93	167.71	96.51	93.09	Complete Genomics	BGI Exome 59M kit	171	5	N
CG26	160.79	95.87	91.7	156.7	96.38	92.68	Complete Genomics	BGI Exome 59M kit	190	3	N
CG27	179.59	96.48	93.08	171.12	96.14	92.41	Complete Genomics	BGI Exome 59M kit	7	0	N
CG28	178.54	96.37	92.96	168.32	95.98	92.11	Complete Genomics	BGI Exome 59M kit	104	2	N
CG29	177.65	96.26	92.59	177.82	96.79	93.67	Complete Genomics	BGI Exome 59M kit	13	0	N
CG30	173.56	96.35	92.79	169.38	96	92.25	Complete Genomics	BGI Exome 59M kit	143	4	N
CG31	159.25	95.31	90.61	153.6	96.37	92.56	Complete Genomics	BGI Exome 59M kit	146	8	N
CG32	166.23	96.69	93.2	157.85	96.28	92.48	Complete Genomics	BGI Exome 59M kit	282	4	N
CG33	157.94	95.94	91.74	154.77	96.36	92.58	Complete Genomics	BGI Exome 59M kit	214	8	N
CG34	161.96	95.66	91.39	173.81	96.83	93.63	Complete Genomics	BGI Exome 59M kit	114	9	N
CG35	153.17	96.23	92.26	161.14	96.4	92.84	Complete Genomics	BGI Exome 59M kit	21	0	N
CG36	167.92	96.48	92.97	150.11	95.92	91.88	Complete Genomics	BGI Exome 59M kit	131	7	N
CG37	160.06	96.27	92.43	160.21	96.12	92.2	Complete Genomics	BGI Exome 59M kit	161	3	N
CG38	163.99	96.3	92.48	156.27	95.92	91.77	Complete Genomics	BGI Exome 59M kit	161	2	N
CG39	166.45	96.34	92.6	174.7	96.45	92.96	Complete Genomics	BGI Exome 59M kit	108	5	N
CG40	151.34	96.1	92.05	156.12	96.19	92.31	Complete Genomics	BGI Exome 59M kit	97	3	N
CG41	169.31	96.78	93.5	163.56	96.52	93	Complete Genomics	BGI Exome 59M kit	124	1	N
CG42	166.48	96.47	92.86	162.08	96.41	92.78	Complete Genomics	BGI Exome 59M kit	109	3	N
CG43	166.6	96.58	93.1	167.93	96.33	92.58	Complete Genomics	BGI Exome 59M kit	2215	226	Y
CG44	157.06	96.32	92.67	161.06	96.57	93.05	Complete Genomics	BGI Exome 59M kit	57	0	N
CG45	161.09	96.14	92.06	161.95	96.53	92.9	Complete Genomics	BGI Exome 59M kit	122	3	N
CG46	168.2	96.68	93.34	175.12	96.74	93.48	Complete Genomics	BGI Exome 59M kit	207	8	N
CG47	163.82	95.78	91.58	155.54	96.34	92.53	Complete Genomics	BGI Exome 59M kit	106	2	N
CG48	166.67	96.32	92.56	175.48	96.75	93.51	Complete Genomics	BGI Exome 59M kit	133	5	N
CG49	170.21	96.49	93.04	176.24	96.79	93.6	Complete Genomics	BGI Exome 59M kit	212	4	N
CG50	164.02	96.28	92.54	147.34	95.62	91.07	Complete Genomics	BGI Exome 59M kit	10041	16	Y
CG51	174.3	96.81	93.56	161.41	96.4	92.76	Complete Genomics	BGI Exome 59M kit	44	1	N
CG52	166.07	96.47	92.88	177.57	96.8	93.68	Complete Genomics	BGI Exome 59M kit	299	2	N
CG53	173.28	96.4	92.92	179.78	96.97	93.92	Complete Genomics	BGI Exome 59M kit	145	8	N
CG54	181.54	96.62	93.38	176.63	96.53	93.16	Complete Genomics	BGI Exome 59M kit	143	5	N
CG55	176.42	96.51	93.19	175.07	96.67	93.36	Complete Genomics	BGI Exome 59M kit	8	0	N
CG56	178.6	96.39	92.99	182.79	95.85	92.03	Complete Genomics	BGI Exome 59M kit	228	6	N
CG57	177.59	96.6	93.21	175.57	96.66	93.44	Complete Genomics	BGI Exome 59M kit	188	7	N
CG58	184.01	96.53	93.18	170.88	96.37	92.99	Complete Genomics	BGI Exome 59M kit	154	5	N
ILMN01	101.54	98	95.3	121.82	98.5	96.6	Illumina Hiseq 2000	Agilent_51M	53	2	N
ILMN02	117.19	98.3	96.2	122.16	98.8	97.1	Illumina Hiseq 2000	Agilent_51M	422	7	N
ILMN03	126.51	98.7	97	96.75	98.3	95.8	Illumina Hiseq 2000	Agilent_51M	186	3	N
ILMN04	104.93	98.3	96.1	100.71	98.1	95.5	Illumina Hiseq 2000	Agilent_51M	51	1	N
ILMN05	136.04	98.4	96.7	115.24	98.3	96.2	Illumina Hiseq 2000	Agilent_51M	190	1	N
ILMN06	129.04	98.8	97.2	133.1	98.7	96.8	Illumina Hiseq 2000	Agilent_51M	165	2	N
ILMN07	100.45	98.1	95.4	128.86	98.5	96.7	Illumina Hiseq 2000	Agilent_51M	168	2	N
ILMN08	132.01	98.5	96.8	123.42	98.6	96.9	Illumina Hiseq 2000	Agilent_51M	292	2	N
ILMN09	132.47	98.6	96.9	129.14	98.7	97	Illumina Hiseq 2000	Agilent_51M	3543	160	Y
ILMN10	136.15	98.5	96.8	131.74	98.5	96.8	Illumina Hiseq 2000	Agilent_51M	183	4	N
ILMN11	99.05	98.2	95.6	123.23	98.7	96.9	Illumina Hiseq 2000	Agilent_51M	14742	18	Y
ILMN12	117.77	98.4	96.4	123.41	98.5	96.6	Illumina Hiseq 2000	Agilent_51M	3507	306	Y
ILMN13	111.96	98.4	96.3	123.55	98.6	96.7	Illumina Hiseq 2000	Agilent_51M	24245	26	Y
ILMN14	118.65	98.3	96.3	118.05	98.3	96.3	Illumina Hiseq 2000	Agilent_51M	160	1	N
ILMN15	120.69	98.5	96.7	123.98	98.5	96.8	Illumina Hiseq 2000	Agilent_51M	5626	0	Y
ILMN16	81.38	97.5	93.6	112.42	98.3	96.3	Illumina Hiseq 2000	Agilent_51M	148	1	N
ILMN17	117.68	98.5	96.7	136.5	98.6	97	Illumina Hiseq 2000	Agilent_51M	133	2	N
ILMN18	101.54	98.3	95.8	112.33	98.5	96.3	Illumina Hiseq 2000	Agilent_51M	31	0	N
ILMN19	118.15	98.4	96.5	117.38	98.5	96.6	Illumina Hiseq 2000	Agilent_51M	98	0	N
ILMN20	121.51	98.6	96.7	139.02	98.8	97.3	Illumina Hiseq 2000	Agilent_51M	2635	56	Y
ILMN21	134.92	98.5	96.8	106.82	98.4	96.2	Illumina Hiseq 2000	Agilent_51M	166	2	N
ILMN22	121.07	99.2	97.6	133.43	98.8	97.3	Illumina Hiseq 2000	Agilent_51M	25	0	N
ILMN23	117.22	98.2	96	122.42	98.1	96.1	Illumina Hiseq 2000	Agilent_51M	3907	277	Y
ILMN24	65.29	96.9	91.3	131.73	98.6	97.1	Illumina Hiseq 2000	Agilent_51M	290	5	N
ILMN25	120.07	98.5	96.8	109.23	97.9	95.5	Illumina Hiseq 2000	Agilent_51M	200	3	N
ILMN26	94.86	97.8	94.6	87.69	97.7	94.3	Illumina Hiseq 2000	Agilent_51M	252	2	N
ILMN27	132.84	98.6	97	125.24	98.5	96.9	Illumina Hiseq 2000	Agilent_51M	89	0	N
ILMN28	107.82	98.2	95.7	150.01	98.8	97.4	Illumina Hiseq 2000	Agilent_51M	2071	0	Y
ILMN29	106.01	98.4	96	114.44	98.5	96.5	Illumina Hiseq 2000	Agilent_51M	4007	288	Y
ILMN30	115.71	98.6	96.8	139.79	98.7	97.2	Illumina Hiseq 2000	Agilent_51M	257	2	N
ILMN31	110.23	98.4	96.4	124.45	98.5	96.7	Illumina Hiseq 2000	Agilent_51M	8	0	N
ILMN32	111.16	98.4	96.2	111.75	98.6	96.6	Illumina Hiseq 2000	Agilent_51M	6921	419	Y
ILMN33	117.07	98.3	96.3	127.28	98.4	96.5	Illumina Hiseq 2000	Agilent_51M	299	7	N
ILMN34	124.35	98.3	96.4	150.8	98.7	97.5	Illumina Hiseq 2000	Agilent_51M	181	0	N
ILMN35	124.68	98.7	97.1	103.05	98.5	95.9	Illumina Hiseq 2000	Agilent_51M	15	0	N
ILMN36	100.87	98.4	96.1	135.8	98.8	97.3	Illumina Hiseq 2000	Agilent_51M	2167	112	Y
ILMN37	123.64	98.6	96.8	99.91	98.1	95.7	Illumina Hiseq 2000	Agilent_51M	210	4	N
ILMN38	134.54	98.7	97.2	101.72	98.2	95.8	Illumina Hiseq 2000	Agilent_51M	129	4	N
ILMN39	151.11	98.9	97.7	125.54	98.9	97.4	Illumina Hiseq 2000	Agilent_51M	167	3	N
ILMN40	123.83	98.7	97.1	110.93	98.5	96.5	Illumina Hiseq 2000	Agilent_51M	24	0	N
