# Supplementary material for: The landscape of somatic mutation in sporadic Chinese colorectal cancer
Source: Oncotarget. 2018 Jun 8;9(44):27412–22. doi: 10.18632/oncotarget.25287 (PMC6007951; doi:10.18632/oncotarget.25287)
Supplement: Supplementary file 6 [file oncotarget-09-27412-s006.xlsx]

## Sheet: Supplementary table 5
Supplementary table 5: Somatic mutated genes in hypermutated tumors
Hugo_Symbol	Count	Freqeuncy
TTN	13	1
ACVR2A	11	0.846154
ANKRD12	10	0.769231
CSMD2	10	0.769231
DNHD1	10	0.769231
FAT4	10	0.769231
KMT2C	10	0.769231
MUC16	10	0.769231
NEB	10	0.769231
OBSCN	10	0.769231
RYR2	10	0.769231
SYCP2	10	0.769231
SYNE1	10	0.769231
ZFHX4	10	0.769231
APC	9	0.692308
DNAH17	9	0.692308
DNAH7	9	0.692308
DOCK4	9	0.692308
HMCN1	9	0.692308
NBEA	9	0.692308
NIPBL	9	0.692308
PCLO	9	0.692308
PKHD1L1	9	0.692308
SACS	9	0.692308
SCN9A	9	0.692308
ZNF292	9	0.692308
ABCA12	8	0.615385
ANK3	8	0.615385
APOB	8	0.615385
ASPM	8	0.615385
CDH23	8	0.615385
CPAMD8	8	0.615385
CSMD1	8	0.615385
DMBT1	8	0.615385
DMD	8	0.615385
DNAH2	8	0.615385
DNAH3	8	0.615385
DNAH8	8	0.615385
DOCK1	8	0.615385
DOCK5	8	0.615385
FSIP2	8	0.615385
HERC1	8	0.615385
KALRN	8	0.615385
KIAA1109	8	0.615385
LRP1B	8	0.615385
MACF1	8	0.615385
MSH6	8	0.615385
MYH10	8	0.615385
NALCN	8	0.615385
NAV3	8	0.615385
PIK3CA	8	0.615385
SVIL	8	0.615385
TBC1D23	8	0.615385
TRIO	8	0.615385
UNC80	8	0.615385
WDFY3	8	0.615385
WDR87	8	0.615385
ZDBF2	8	0.615385
ABCA13	7	0.538462
ALS2CR11	7	0.538462
ANK2	7	0.538462
ANKRD31	7	0.538462
ARHGAP32	7	0.538462
ARHGAP5	7	0.538462
ATR	7	0.538462
BDP1	7	0.538462
BOD1L1	7	0.538462
BRCA2	7	0.538462
BSN	7	0.538462
C5orf42	7	0.538462
CCDC178	7	0.538462
COL11A1	7	0.538462
COL12A1	7	0.538462
COL5A1	7	0.538462
DIP2C	7	0.538462
DNAH11	7	0.538462
DNAH5	7	0.538462
DNAH6	7	0.538462
DYNC2H1	7	0.538462
FAM111B	7	0.538462
FAM208B	7	0.538462
FBN2	7	0.538462
GOLGB1	7	0.538462
GPR179	7	0.538462
HIVEP2	7	0.538462
KIAA1009	7	0.538462
KIAA2026	7	0.538462
LAMA2	7	0.538462
LARS	7	0.538462
LRP2	7	0.538462
LRRIQ3	7	0.538462
LRRK2	7	0.538462
MDN1	7	0.538462
MYCBP2	7	0.538462
MYO9A	7	0.538462
NIN	7	0.538462
NLRC5	7	0.538462
NRIP1	7	0.538462
PARP14	7	0.538462
PBRM1	7	0.538462
PCDH15	7	0.538462
PCNX	7	0.538462
PDS5B	7	0.538462
PDZD2	7	0.538462
PHACTR4	7	0.538462
PIK3C2G	7	0.538462
PLEC	7	0.538462
PTPRB	7	0.538462
RBM27	7	0.538462
RGS12	7	0.538462
RIF1	7	0.538462
RYR3	7	0.538462
SAMD9	7	0.538462
SHPRH	7	0.538462
SLC35F5	7	0.538462
SNRNP200	7	0.538462
SPAG17	7	0.538462
SRCAP	7	0.538462
SRPR	7	0.538462
STARD9	7	0.538462
SYNE2	7	0.538462
TET1	7	0.538462
THBS2	7	0.538462
TRPM6	7	0.538462
TRPS1	7	0.538462
TULP4	7	0.538462
UBR4	7	0.538462
UBR5	7	0.538462
UGGT1	7	0.538462
UHRF1BP1L	7	0.538462
USH2A	7	0.538462
USP40	7	0.538462
UTP20	7	0.538462
VPS13B	7	0.538462
WHSC1L1	7	0.538462
A2M	6	0.461538
ABCA6	6	0.461538
ABCB4	6	0.461538
ADAM7	6	0.461538
ADAMTS12	6	0.461538
ADAMTS18	6	0.461538
ADCY2	6	0.461538
AGBL3	6	0.461538
AKAP9	6	0.461538
ALMS1	6	0.461538
ANKUB1	6	0.461538
ARHGEF17	6	0.461538
ARID1A	6	0.461538
ASCC3	6	0.461538
ASXL3	6	0.461538
ATP8B4	6	0.461538
ATRN	6	0.461538
BIRC6	6	0.461538
BOC	6	0.461538
BRWD1	6	0.461538
BTAF1	6	0.461538
C3	6	0.461538
C9orf114	6	0.461538
CABIN1	6	0.461538
CDC7	6	0.461538
CENPF	6	0.461538
CEP290	6	0.461538
CHD5	6	0.461538
CHD6	6	0.461538
CHD8	6	0.461538
CMYA5	6	0.461538
CNTNAP5	6	0.461538
COL6A3	6	0.461538
COL6A5	6	0.461538
COL7A1	6	0.461538
CPS1	6	0.461538
CREBBP	6	0.461538
CUBN	6	0.461538
DAAM1	6	0.461538
DCHS1	6	0.461538
DCHS2	6	0.461538
DNAH10	6	0.461538
DNAH9	6	0.461538
DSP	6	0.461538
DST	6	0.461538
DYNC1H1	6	0.461538
DYNC1I2	6	0.461538
EFCAB6	6	0.461538
EIF3A	6	0.461538
ELMSAN1	6	0.461538
EML1	6	0.461538
EPHB1	6	0.461538
FAT2	6	0.461538
FAT3	6	0.461538
FNDC1	6	0.461538
FREM1	6	0.461538
GPR112	6	0.461538
GUCY1B3	6	0.461538
HECW2	6	0.461538
HERC2	6	0.461538
HUWE1	6	0.461538
IGFN1	6	0.461538
IGSF10	6	0.461538
ITPR1	6	0.461538
JAK2	6	0.461538
KAT6A	6	0.461538
KCNU1	6	0.461538
KIAA1919	6	0.461538
KIF13A	6	0.461538
KIF26B	6	0.461538
LAMA1	6	0.461538
LAMA4	6	0.461538
LAMA5	6	0.461538
LAMB2	6	0.461538
LARP1	6	0.461538
LCT	6	0.461538
LOXHD1	6	0.461538
LPHN2	6	0.461538
MAP1A	6	0.461538
MGA	6	0.461538
MKI67	6	0.461538
MNS1	6	0.461538
MUC2	6	0.461538
MYBPC1	6	0.461538
NAA15	6	0.461538
NBAS	6	0.461538
NCAPD3	6	0.461538
NCKAP5	6	0.461538
NDNF	6	0.461538
NLRP1	6	0.461538
NLRP7	6	0.461538
PHIP	6	0.461538
PIK3R1	6	0.461538
PIKFYVE	6	0.461538
PLXNA3	6	0.461538
PTPRD	6	0.461538
RAPGEF2	6	0.461538
RELN	6	0.461538
RIMS1	6	0.461538
RNF43	6	0.461538
ROCK2	6	0.461538
ROS1	6	0.461538
RP1	6	0.461538
RP1L1	6	0.461538
SALL4	6	0.461538
SCN10A	6	0.461538
SCN1A	6	0.461538
SCN5A	6	0.461538
SEC63	6	0.461538
SGOL1	6	0.461538
SLC9C1	6	0.461538
SLIT2	6	0.461538
SLTM	6	0.461538
SPHKAP	6	0.461538
SPTA1	6	0.461538
SYNPO2	6	0.461538
TAF1L	6	0.461538
TBC1D32	6	0.461538
TBC1D9	6	0.461538
TCERG1	6	0.461538
TENM3	6	0.461538
TENM4	6	0.461538
TEX14	6	0.461538
TEX15	6	0.461538
TG	6	0.461538
THSD7A	6	0.461538
TM9SF3	6	0.461538
TMEM131	6	0.461538
TMPRSS15	6	0.461538
TNKS	6	0.461538
TRANK1	6	0.461538
TRIM9	6	0.461538
TRIP12	6	0.461538
TUBB3	6	0.461538
U2SURP	6	0.461538
UPF2	6	0.461538
UTRN	6	0.461538
VCAN	6	0.461538
VPS13D	6	0.461538
WNK3	6	0.461538
ZFPM2	6	0.461538
ZKSCAN5	6	0.461538
ZMYM2	6	0.461538
ZNF638	6	0.461538
ZNF699	6	0.461538
ZNF780B	6	0.461538
AAMP	5	0.384615
ABCA9	5	0.384615
ABCC9	5	0.384615
ACTN2	5	0.384615
ADAM29	5	0.384615
ADAMTS20	5	0.384615
ADCY8	5	0.384615
ADGB	5	0.384615
ADSL	5	0.384615
AGBL2	5	0.384615
AHNAK	5	0.384615
ALPK2	5	0.384615
AMER1	5	0.384615
ANKRD11	5	0.384615
ANKRD50	5	0.384615
AOX1	5	0.384615
AQR	5	0.384615
ARFGEF1	5	0.384615
ARHGAP18	5	0.384615
ARHGAP21	5	0.384615
ARHGAP30	5	0.384615
ARHGEF10	5	0.384615
ARHGEF28	5	0.384615
ARID2	5	0.384615
ARMC3	5	0.384615
ASPH	5	0.384615
ASTN1	5	0.384615
ASXL2	5	0.384615
ATP13A3	5	0.384615
ATP13A4	5	0.384615
ATP2B1	5	0.384615
ATP8A2	5	0.384615
BAI3	5	0.384615
BAZ1A	5	0.384615
BAZ1B	5	0.384615
BCHE	5	0.384615
BLM	5	0.384615
BNC2	5	0.384615
BPTF	5	0.384615
C10orf118	5	0.384615
C10orf90	5	0.384615
C1S	5	0.384615
C2orf16	5	0.384615
C4orf21	5	0.384615
CACNA1A	5	0.384615
CACNA1G	5	0.384615
CAMTA1	5	0.384615
CASC5	5	0.384615
CASK	5	0.384615
CCDC168	5	0.384615
CCDC171	5	0.384615
CCDC39	5	0.384615
CCDC40	5	0.384615
CCDC73	5	0.384615
CDH10	5	0.384615
CDH11	5	0.384615
CDH2	5	0.384615
CDH9	5	0.384615
CDK5RAP2	5	0.384615
CENPC	5	0.384615
CEP135	5	0.384615
CHAF1A	5	0.384615
CHD3	5	0.384615
CHD7	5	0.384615
CHRNB3	5	0.384615
CIT	5	0.384615
CLASP1	5	0.384615
CLCN3	5	0.384615
CLSTN3	5	0.384615
CLTCL1	5	0.384615
CMIP	5	0.384615
CNOT1	5	0.384615
CNOT4	5	0.384615
CNTRL	5	0.384615
COL6A6	5	0.384615
CRISPLD1	5	0.384615
CSMD3	5	0.384615
DAPK1	5	0.384615
DDX26B	5	0.384615
DDX27	5	0.384615
DDX4	5	0.384615
DENND3	5	0.384615
DENND5B	5	0.384615
DIP2B	5	0.384615
DISP1	5	0.384615
DMXL1	5	0.384615
DNAH1	5	0.384615
DNAH12	5	0.384615
DOCK10	5	0.384615
DOCK3	5	0.384615
DOPEY1	5	0.384615
DPYD	5	0.384615
DSCAM	5	0.384615
DSCAML1	5	0.384615
DSG3	5	0.384615
ECT2L	5	0.384615
EML6	5	0.384615
ENPEP	5	0.384615
EP400	5	0.384615
EPG5	5	0.384615
ERBB2IP	5	0.384615
EXD1	5	0.384615
EXPH5	5	0.384615
EZH2	5	0.384615
FAM13A	5	0.384615
FAM179A	5	0.384615
FAM186A	5	0.384615
FAM71A	5	0.384615
FAM83B	5	0.384615
FAM9A	5	0.384615
FANCM	5	0.384615
FASN	5	0.384615
FAT1	5	0.384615
FBN1	5	0.384615
FCHO2	5	0.384615
FGA	5	0.384615
FLG	5	0.384615
FLNB	5	0.384615
FN1	5	0.384615
FOCAD	5	0.384615
FRMPD4	5	0.384615
FRY	5	0.384615
FUT10	5	0.384615
GABRB2	5	0.384615
GALNT1	5	0.384615
GK2	5	0.384615
GLI1	5	0.384615
GLIPR1L2	5	0.384615
GLRB	5	0.384615
GLYR1	5	0.384615
GNAS	5	0.384615
GPR125	5	0.384615
GPR98	5	0.384615
GRAMD1B	5	0.384615
GREB1	5	0.384615
GRIK2	5	0.384615
GRIK3	5	0.384615
GRM7	5	0.384615
GUCY1A3	5	0.384615
HTT	5	0.384615
IBTK	5	0.384615
IGF2R	5	0.384615
INSRR	5	0.384615
ITGA1	5	0.384615
ITGB6	5	0.384615
ITIH1	5	0.384615
JAG1	5	0.384615
JAKMIP2	5	0.384615
JMJD1C	5	0.384615
KCNA5	5	0.384615
KCND2	5	0.384615
KCNIP1	5	0.384615
KCNMA1	5	0.384615
KCTD16	5	0.384615
KCTD3	5	0.384615
KIAA0319	5	0.384615
KIAA0319L	5	0.384615
KIAA0368	5	0.384615
KIAA0430	5	0.384615
KIAA0556	5	0.384615
KIAA0947	5	0.384615
KIAA1033	5	0.384615
KIAA1239	5	0.384615
KIAA1549L	5	0.384615
KIF26A	5	0.384615
KIRREL	5	0.384615
KRAS	5	0.384615
LAMB4	5	0.384615
LCA5	5	0.384615
LMO7	5	0.384615
LPHN3	5	0.384615
LRFN5	5	0.384615
LTN1	5	0.384615
MAGI3	5	0.384615
MAP2	5	0.384615
MBD4	5	0.384615
MECOM	5	0.384615
MED12L	5	0.384615
MED13L	5	0.384615
MEGF8	5	0.384615
MICAL2	5	0.384615
MICAL3	5	0.384615
MIS18BP1	5	0.384615
MLK4	5	0.384615
MMRN1	5	0.384615
MROH2B	5	0.384615
MTF2	5	0.384615
MTOR	5	0.384615
MYH1	5	0.384615
MYH7	5	0.384615
MYH7B	5	0.384615
N4BP2	5	0.384615
NBEAL1	5	0.384615
NCOR1	5	0.384615
NCOR2	5	0.384615
NEK1	5	0.384615
NEMF	5	0.384615
NES	5	0.384615
NOTCH2	5	0.384615
NPAT	5	0.384615
NRXN3	5	0.384615
NSD1	5	0.384615
NUP153	5	0.384615
NUP210L	5	0.384615
OGDHL	5	0.384615
OSBPL6	5	0.384615
OTOGL	5	0.384615
PALB2	5	0.384615
PAPPA2	5	0.384615
PCDH1	5	0.384615
PCDH9	5	0.384615
PCDHB16	5	0.384615
PCNXL2	5	0.384615
PDCD11	5	0.384615
PDE8B	5	0.384615
PEG3	5	0.384615
PGBD1	5	0.384615
PHF20L1	5	0.384615
PHF3	5	0.384615
PIK3C2A	5	0.384615
PIK3C3	5	0.384615
PIWIL1	5	0.384615
PKD1L1	5	0.384615
PKHD1	5	0.384615
PLCG2	5	0.384615
PLXNA2	5	0.384615
POLQ	5	0.384615
POLR3A	5	0.384615
POSTN	5	0.384615
PPP1R9A	5	0.384615
PPP2R2B	5	0.384615
PRIMPOL	5	0.384615
PRRC2C	5	0.384615
PRTG	5	0.384615
PRUNE2	5	0.384615
PSME4	5	0.384615
PTCHD4	5	0.384615
PTPN13	5	0.384615
PTPRS	5	0.384615
PUM2	5	0.384615
QSER1	5	0.384615
RABGAP1	5	0.384615
RAD54L2	5	0.384615
RASGRF2	5	0.384615
RBM6	5	0.384615
RBP3	5	0.384615
REV3L	5	0.384615
RLF	5	0.384615
RNF17	5	0.384615
RP11-1220K2.2	5	0.384615
RPTOR	5	0.384615
RUSC2	5	0.384615
RYR1	5	0.384615
SAMD9L	5	0.384615
SCAPER	5	0.384615
SCN4A	5	0.384615
SETD2	5	0.384615
SF3B1	5	0.384615
SF3B3	5	0.384615
SGOL2	5	0.384615
SHCBP1L	5	0.384615
SIGLEC1	5	0.384615
SIN3B	5	0.384615
SIPA1L1	5	0.384615
SLC26A5	5	0.384615
SLC3A2	5	0.384615
SLFN12L	5	0.384615
SLIT3	5	0.384615
SLX4	5	0.384615
SMC2	5	0.384615
SMEK1	5	0.384615
SMG1	5	0.384615
SON	5	0.384615
SPECC1L	5	0.384615
SPEN	5	0.384615
SPINK5	5	0.384615
ST14	5	0.384615
ST8SIA3	5	0.384615
SULF1	5	0.384615
SV2A	5	0.384615
SV2B	5	0.384615
SVEP1	5	0.384615
SYCP1	5	0.384615
SZT2	5	0.384615
TAF1	5	0.384615
TDRD5	5	0.384615
TDRD6	5	0.384615
THSD7B	5	0.384615
TJP1	5	0.384615
TLN1	5	0.384615
TNKS1BP1	5	0.384615
TNRC18	5	0.384615
TOPAZ1	5	0.384615
TPR	5	0.384615
TRAPPC9	5	0.384615
TRIM59	5	0.384615
TRIP11	5	0.384615
TRPC4	5	0.384615
TSHZ2	5	0.384615
TSHZ3	5	0.384615
TTC21B	5	0.384615
TTC3	5	0.384615
TTK	5	0.384615
TUBGCP3	5	0.384615
ULK4	5	0.384615
UNC13B	5	0.384615
UNC13C	5	0.384615
UNC5C	5	0.384615
USP33	5	0.384615
USP34	5	0.384615
VEPH1	5	0.384615
VWA5A	5	0.384615
WDR72	5	0.384615
WWC1	5	0.384615
XIRP2	5	0.384615
ZBTB21	5	0.384615
ZC3H13	5	0.384615
ZCCHC6	5	0.384615
ZFC3H1	5	0.384615
ZFHX3	5	0.384615
ZFYVE26	5	0.384615
ZMYND8	5	0.384615
ZNF14	5	0.384615
ZNF334	5	0.384615
ZNF415	5	0.384615
ZNF507	5	0.384615
ZNF516	5	0.384615
ZNF568	5	0.384615
ZNF607	5	0.384615
ZNF709	5	0.384615
ZNF721	5	0.384615
ZNF814	5	0.384615
ZSWIM8	5	0.384615
ZZEF1	5	0.384615
A2ML1	4	0.307692
ABCA5	4	0.307692
ABCA8	4	0.307692
ABCB1	4	0.307692
ABCB5	4	0.307692
ABCB6	4	0.307692
ABCC8	4	0.307692
ACE	4	0.307692
ACPL2	4	0.307692
ADAMTS13	4	0.307692
ADAMTS3	4	0.307692
ADARB1	4	0.307692
ADCY7	4	0.307692
ADNP	4	0.307692
AFF2	4	0.307692
AFF3	4	0.307692
AGBL1	4	0.307692
AGXT2	4	0.307692
AHDC1	4	0.307692
AHI1	4	0.307692
AKAP11	4	0.307692
AKAP12	4	0.307692
AKAP13	4	0.307692
AKAP6	4	0.307692
AKNAD1	4	0.307692
ALDH1L2	4	0.307692
ALDH9A1	4	0.307692
ALK	4	0.307692
ALPK1	4	0.307692
ALPK3	4	0.307692
AMPD1	4	0.307692
ANAPC5	4	0.307692
ANKIB1	4	0.307692
ANKRD17	4	0.307692
ANKRD26	4	0.307692
ANLN	4	0.307692
ANO3	4	0.307692
AP1G1	4	0.307692
AP3B2	4	0.307692
AQP4	4	0.307692
AQPEP	4	0.307692
ARHGAP12	4	0.307692
ARHGAP29	4	0.307692
ARHGAP31	4	0.307692
ARHGAP35	4	0.307692
ARHGEF33	4	0.307692
ARHGEF38	4	0.307692
ARID4A	4	0.307692
ARID5B	4	0.307692
ARSJ	4	0.307692
ASB15	4	0.307692
ASH1L	4	0.307692
ASTN2	4	0.307692
ASXL1	4	0.307692
ASZ1	4	0.307692
ATAD2B	4	0.307692
ATAD5	4	0.307692
ATM	4	0.307692
ATP10D	4	0.307692
ATP2A1	4	0.307692
ATP5C1	4	0.307692
ATP8B3	4	0.307692
ATP9A	4	0.307692
ATRIP	4	0.307692
ATRNL1	4	0.307692
AZI1	4	0.307692
B2M	4	0.307692
B3GALTL	4	0.307692
BACH1	4	0.307692
BAZ2A	4	0.307692
BCLAF1	4	0.307692
BCORL1	4	0.307692
BIRC8	4	0.307692
BRINP1	4	0.307692
BRWD3	4	0.307692
BTBD11	4	0.307692
BTBD7	4	0.307692
C14orf39	4	0.307692
C1orf173	4	0.307692
C20orf194	4	0.307692
C2CD3	4	0.307692
C5	4	0.307692
CACNA1B	4	0.307692
CACNA1C	4	0.307692
CACNA1D	4	0.307692
CACNA1E	4	0.307692
CACNA2D1	4	0.307692
CAD	4	0.307692
CAGE1	4	0.307692
CALD1	4	0.307692
CASQ2	4	0.307692
CC2D2A	4	0.307692
CCAR1	4	0.307692
CCDC147	4	0.307692
CCDC158	4	0.307692
CCDC170	4	0.307692
CCDC18	4	0.307692
CCDC180	4	0.307692
CCDC28A	4	0.307692
CCDC30	4	0.307692
CCDC63	4	0.307692
CCDC66	4	0.307692
CCDC88A	4	0.307692
CD109	4	0.307692
CDAN1	4	0.307692
CDC16	4	0.307692
CDC42BPA	4	0.307692
CDC42BPB	4	0.307692
CDCA2	4	0.307692
CDH6	4	0.307692
CDH8	4	0.307692
CDHR3	4	0.307692
CDK12	4	0.307692
CDS1	4	0.307692
CENPE	4	0.307692
CEP104	4	0.307692
CEP112	4	0.307692
CEP128	4	0.307692
CEP152	4	0.307692
CFI	4	0.307692
CFTR	4	0.307692
CHL1	4	0.307692
CHN1	4	0.307692
CILP2	4	0.307692
CLASP2	4	0.307692
CLSPN	4	0.307692
CLTC	4	0.307692
CNGA3	4	0.307692
CNTNAP4	4	0.307692
COBL	4	0.307692
COBLL1	4	0.307692
COIL	4	0.307692
COL15A1	4	0.307692
COL17A1	4	0.307692
COL21A1	4	0.307692
COL24A1	4	0.307692
COL4A1	4	0.307692
COL4A4	4	0.307692
COL5A2	4	0.307692
CPA4	4	0.307692
CPSF2	4	0.307692
CRAMP1L	4	0.307692
CRB1	4	0.307692
CSDE1	4	0.307692
CTCF	4	0.307692
CTNNA2	4	0.307692
CTTNBP2	4	0.307692
CUL3	4	0.307692
CUL5	4	0.307692
CUL9	4	0.307692
CWC27	4	0.307692
CYB5R4	4	0.307692
CYLC1	4	0.307692
CYP4F12	4	0.307692
DAB2IP	4	0.307692
DCC	4	0.307692
DCDC2	4	0.307692
DCK	4	0.307692
DDC8	4	0.307692
DEPDC5	4	0.307692
DHX30	4	0.307692
DICER1	4	0.307692
DIDO1	4	0.307692
DLC1	4	0.307692
DLG5	4	0.307692
DMGDH	4	0.307692
DNA2	4	0.307692
DNAH14	4	0.307692
DNAJC13	4	0.307692
DNM1L	4	0.307692
DNTTIP2	4	0.307692
DOCK6	4	0.307692
DOCK7	4	0.307692
DOCK8	4	0.307692
DTHD1	4	0.307692
DTNA	4	0.307692
DYRK3	4	0.307692
DYSF	4	0.307692
DZIP3	4	0.307692
EEA1	4	0.307692
EFCAB13	4	0.307692
EFCAB5	4	0.307692
EFR3A	4	0.307692
EGFLAM	4	0.307692
EHBP1	4	0.307692
EIF4G1	4	0.307692
ELFN1	4	0.307692
ELMO1	4	0.307692
ENAM	4	0.307692
EP300	4	0.307692
EPB41L3	4	0.307692
EPS8L3	4	0.307692
ETV3	4	0.307692
EXT2	4	0.307692
EYA1	4	0.307692
FAM133A	4	0.307692
FAM135A	4	0.307692
FAM160A2	4	0.307692
FAM160B1	4	0.307692
FAM179B	4	0.307692
FAM184A	4	0.307692
FAM184B	4	0.307692
FAM193A	4	0.307692
FAM208A	4	0.307692
FAM214A	4	0.307692
FAM71B	4	0.307692
FBLN2	4	0.307692
FBXL3	4	0.307692
FBXO5	4	0.307692
FCGBP	4	0.307692
FGFBP1	4	0.307692
FIGN	4	0.307692
FILIP1L	4	0.307692
FLNC	4	0.307692
FLT4	4	0.307692
FMN2	4	0.307692
FNDC7	4	0.307692
FNIP1	4	0.307692
FOXJ2	4	0.307692
FRMPD1	4	0.307692
FRYL	4	0.307692
FSCN3	4	0.307692
FSTL5	4	0.307692
FXR1	4	0.307692
FYB	4	0.307692
GARNL3	4	0.307692
GBP3	4	0.307692
GIGYF2	4	0.307692
GLG1	4	0.307692
GLTSCR1L	4	0.307692
GOLGA4	4	0.307692
GP5	4	0.307692
GPAM	4	0.307692
GPR133	4	0.307692
GPR174	4	0.307692
GPRC6A	4	0.307692
GRIA4	4	0.307692
GRIN2B	4	0.307692
GRK4	4	0.307692
GRM1	4	0.307692
GSG1	4	0.307692
GSPT2	4	0.307692
GUCY2C	4	0.307692
HDAC9	4	0.307692
HDLBP	4	0.307692
HEATR1	4	0.307692
HEATR4	4	0.307692
HEATR5B	4	0.307692
HECTD4	4	0.307692
HELLS	4	0.307692
HELQ	4	0.307692
HEPHL1	4	0.307692
HERC3	4	0.307692
HERC5	4	0.307692
HERC6	4	0.307692
HIVEP1	4	0.307692
HIVEP3	4	0.307692
HNRNPUL2	4	0.307692
HOOK2	4	0.307692
HRG	4	0.307692
HSPA12A	4	0.307692
HSPG2	4	0.307692
IARS	4	0.307692
ICA1	4	0.307692
IDS	4	0.307692
IFLTD1	4	0.307692
IFRD1	4	0.307692
IGDCC4	4	0.307692
IGSF1	4	0.307692
IGSF21	4	0.307692
IL16	4	0.307692
IMPG2	4	0.307692
INO80	4	0.307692
INPPL1	4	0.307692
INTS1	4	0.307692
IP6K2	4	0.307692
IPO13	4	0.307692
IQUB	4	0.307692
IRAK2	4	0.307692
IREB2	4	0.307692
ISLR	4	0.307692
ITGAM	4	0.307692
ITGAV	4	0.307692
ITIH6	4	0.307692
ITPR2	4	0.307692
ITPR3	4	0.307692
ITSN2	4	0.307692
JAK1	4	0.307692
KATNA1	4	0.307692
KBTBD6	4	0.307692
KCNA4	4	0.307692
KCNB2	4	0.307692
KCNC2	4	0.307692
KCNQ3	4	0.307692
KCNT2	4	0.307692
KDM3A	4	0.307692
KDM5A	4	0.307692
KDM5B	4	0.307692
KDR	4	0.307692
KIAA0100	4	0.307692
KIAA0195	4	0.307692
KIAA0922	4	0.307692
KIAA1107	4	0.307692
KIAA1217	4	0.307692
KIAA1432	4	0.307692
KIAA2022	4	0.307692
KIF13B	4	0.307692
KIF16B	4	0.307692
KIF21B	4	0.307692
KIF4B	4	0.307692
KIF5C	4	0.307692
KMT2A	4	0.307692
KMT2E	4	0.307692
KRT5	4	0.307692
LAMC1	4	0.307692
LANCL2	4	0.307692
LATS1	4	0.307692
LCA5L	4	0.307692
LIMCH1	4	0.307692
LMOD1	4	0.307692
LMTK2	4	0.307692
LPHN1	4	0.307692
LRFN1	4	0.307692
LRIT3	4	0.307692
LRP1	4	0.307692
LRP4	4	0.307692
LRPPRC	4	0.307692
LRRC49	4	0.307692
LRRC53	4	0.307692
LRRC8C	4	0.307692
LRRC8D	4	0.307692
LRRK1	4	0.307692
MAMDC2	4	0.307692
MAN1A2	4	0.307692
MAP10	4	0.307692
MAP1B	4	0.307692
MAP3K19	4	0.307692
MAP3K8	4	0.307692
MAP4	4	0.307692
MASP1	4	0.307692
MAST4	4	0.307692
MBD6	4	0.307692
MCC	4	0.307692
MCF2L2	4	0.307692
MCM3AP	4	0.307692
MCM9	4	0.307692
MFGE8	4	0.307692
MIA2	4	0.307692
MICALL1	4	0.307692
MKL1	4	0.307692
MMP16	4	0.307692
MPDZ	4	0.307692
MTMR3	4	0.307692
MTUS2	4	0.307692
MUC17	4	0.307692
MUC6	4	0.307692
MXRA5	4	0.307692
MYH11	4	0.307692
MYH13	4	0.307692
MYH8	4	0.307692
MYH9	4	0.307692
MYLK	4	0.307692
MYO15A	4	0.307692
MYO1H	4	0.307692
MYO3B	4	0.307692
MYO5B	4	0.307692
MYO6	4	0.307692
MYO7A	4	0.307692
MYOCD	4	0.307692
MYOM1	4	0.307692
MYT1L	4	0.307692
NAA25	4	0.307692
NACAD	4	0.307692
NAPEPLD	4	0.307692
NAV2	4	0.307692
NCAM2	4	0.307692
NCAPD2	4	0.307692
NCBP1	4	0.307692
NCOA3	4	0.307692
NCOA5	4	0.307692
NELL2	4	0.307692
NEURL4	4	0.307692
NEXN	4	0.307692
NFASC	4	0.307692
NHSL1	4	0.307692
NKTR	4	0.307692
NLRP5	4	0.307692
NME8	4	0.307692
NOC3L	4	0.307692
NOL11	4	0.307692
NPC1L1	4	0.307692
NPHP4	4	0.307692
NPY1R	4	0.307692
NR1H2	4	0.307692
NR1H4	4	0.307692
NR3C1	4	0.307692
NTRK3	4	0.307692
NUMA1	4	0.307692
NUP107	4	0.307692
NUP205	4	0.307692
NYNRIN	4	0.307692
OCRL	4	0.307692
OR51B6	4	0.307692
OR51G1	4	0.307692
OR51S1	4	0.307692
OR5AC2	4	0.307692
OR5AP2	4	0.307692
OR6C75	4	0.307692
OR8J3	4	0.307692
OTUD4	4	0.307692
OXR1	4	0.307692
PAPOLG	4	0.307692
PAX6	4	0.307692
PAXIP1	4	0.307692
PC	4	0.307692
PCDH10	4	0.307692
PCDH12	4	0.307692
PCDH18	4	0.307692
PCDHA2	4	0.307692
PCDHB10	4	0.307692
PCDHB12	4	0.307692
PCDHB2	4	0.307692
PCDHGA6	4	0.307692
PCNT	4	0.307692
PCSK5	4	0.307692
PDE11A	4	0.307692
PDE4B	4	0.307692
PDE7A	4	0.307692
PDGFRA	4	0.307692
PDS5A	4	0.307692
PEAK1	4	0.307692
PEX5L	4	0.307692
PHF17	4	0.307692
PIGN	4	0.307692
PIH1D2	4	0.307692
PIK3R4	4	0.307692
PIWIL3	4	0.307692
PKDREJ	4	0.307692
PKP4	4	0.307692
PLA2R1	4	0.307692
PLCB1	4	0.307692
PLCE1	4	0.307692
PLCH1	4	0.307692
PLCL1	4	0.307692
PLCL2	4	0.307692
PLEKHA5	4	0.307692
PLEKHS1	4	0.307692
PLOD2	4	0.307692
PMFBP1	4	0.307692
PNN	4	0.307692
POLE	4	0.307692
POLK	4	0.307692
POLR1B	4	0.307692
POLR2A	4	0.307692
POLR3E	4	0.307692
PPFIA2	4	0.307692
PPP1R21	4	0.307692
PPP1R3A	4	0.307692
PRDM11	4	0.307692
PRDM2	4	0.307692
PRDM8	4	0.307692
PRKAA2	4	0.307692
PRKCA	4	0.307692
PRR14	4	0.307692
PRR14L	4	0.307692
PTCHD2	4	0.307692
PTPRM	4	0.307692
PTPRZ1	4	0.307692
PUM1	4	0.307692
PZP	4	0.307692
RAB3GAP1	4	0.307692
RAD50	4	0.307692
RAD51AP2	4	0.307692
RADIL	4	0.307692
RALGAPB	4	0.307692
RANBP2	4	0.307692
RAPGEF5	4	0.307692
RAPH1	4	0.307692
RASA1	4	0.307692
RBBP6	4	0.307692
RBM12B	4	0.307692
RBM26	4	0.307692
RBM33	4	0.307692
REV1	4	0.307692
RFC1	4	0.307692
RFX7	4	0.307692
RIMKLB	4	0.307692
RNF213	4	0.307692
ROBO1	4	0.307692
ROBO2	4	0.307692
RPGRIP1L	4	0.307692
RPS6KA6	4	0.307692
RPS6KC1	4	0.307692
RTCA	4	0.307692
RTKN2	4	0.307692
RUNX1T1	4	0.307692
RUVBL1	4	0.307692
SATB1	4	0.307692
SBF2	4	0.307692
SBNO1	4	0.307692
SCAF4	4	0.307692
SCAF8	4	0.307692
SCAI	4	0.307692
SCEL	4	0.307692
SCN2A	4	0.307692
SEC16A	4	0.307692
SEC16B	4	0.307692
SEC31A	4	0.307692
SECISBP2	4	0.307692
SECISBP2L	4	0.307692
SEMA3D	4	0.307692
SEMA6D	4	0.307692
SENP2	4	0.307692
SENP6	4	0.307692
37865	4	0.307692
SETD5	4	0.307692
SETDB2	4	0.307692
SETX	4	0.307692
SHANK2	4	0.307692
SHROOM3	4	0.307692
SIN3A	4	0.307692
SLC12A1	4	0.307692
SLC12A5	4	0.307692
SLC16A1	4	0.307692
SLC24A2	4	0.307692
SLC25A13	4	0.307692
SLC25A30	4	0.307692
SLC26A8	4	0.307692
SLC2A13	4	0.307692
SLC35F4	4	0.307692
SLC39A10	4	0.307692
SLC4A10	4	0.307692
SLC4A11	4	0.307692
SLC4A3	4	0.307692
SLC6A11	4	0.307692
SLC9A6	4	0.307692
SLCO1B1	4	0.307692
SLITRK1	4	0.307692
SLITRK4	4	0.307692
SMAD4	4	0.307692
SMARCAL1	4	0.307692
SMARCC2	4	0.307692
SMCHD1	4	0.307692
SNAP47	4	0.307692
SNTG1	4	0.307692
SNTG2	4	0.307692
SOCS6	4	0.307692
SOGA2	4	0.307692
SORL1	4	0.307692
SOX5	4	0.307692
SP140	4	0.307692
SPAG9	4	0.307692
SPATA18	4	0.307692
SPEG	4	0.307692
SPTB	4	0.307692
SSH1	4	0.307692
ST3GAL6	4	0.307692
STAB2	4	0.307692
STAM	4	0.307692
STAMBPL1	4	0.307692
STK31	4	0.307692
STON1	4	0.307692
SUV420H1	4	0.307692
SYDE2	4	0.307692
SYNJ2	4	0.307692
SYT10	4	0.307692
SYT16	4	0.307692
TAF4	4	0.307692
TBC1D2	4	0.307692
TBC1D31	4	0.307692
TBX5	4	0.307692
TCF20	4	0.307692
TEK	4	0.307692
TEX10	4	0.307692
TGFBR2	4	0.307692
TGS1	4	0.307692
THRB	4	0.307692
TLE3	4	0.307692
TLE4	4	0.307692
TLL1	4	0.307692
TLN2	4	0.307692
TLR3	4	0.307692
TLR5	4	0.307692
TMC2	4	0.307692
TMEM132C	4	0.307692
TMEM184C	4	0.307692
TMEM232	4	0.307692
TMEM260	4	0.307692
TMF1	4	0.307692
TNC	4	0.307692
TNN	4	0.307692
TOP2B	4	0.307692
TP63	4	0.307692
TPCN2	4	0.307692
TRAK1	4	0.307692
TRAPPC12	4	0.307692
TRERF1	4	0.307692
TRIM55	4	0.307692
TRIM60	4	0.307692
TRIM67	4	0.307692
TRRAP	4	0.307692
TSGA13	4	0.307692
TTC26	4	0.307692
TTC28	4	0.307692
TUBGCP6	4	0.307692
TYK2	4	0.307692
UBAP2	4	0.307692
UBE2O	4	0.307692
UBE3B	4	0.307692
UBR1	4	0.307692
UBR2	4	0.307692
UHRF1BP1	4	0.307692
ULK2	4	0.307692
UNC45B	4	0.307692
UNC79	4	0.307692
URB1	4	0.307692
USH1C	4	0.307692
USO1	4	0.307692
USP36	4	0.307692
VPS13A	4	0.307692
VPS13C	4	0.307692
VRTN	4	0.307692
VWA3B	4	0.307692
VWF	4	0.307692
WDHD1	4	0.307692
WDR11	4	0.307692
WDR62	4	0.307692
WDR66	4	0.307692
WDR81	4	0.307692
WNK2	4	0.307692
WWP1	4	0.307692
XRN2	4	0.307692
YARS2	4	0.307692
YLPM1	4	0.307692
YTHDC2	4	0.307692
ZBED4	4	0.307692
ZBTB5	4	0.307692
ZCCHC11	4	0.307692
ZEB1	4	0.307692
ZFP69B	4	0.307692
ZFP90	4	0.307692
ZFR	4	0.307692
ZFYVE9	4	0.307692
ZMYM4	4	0.307692
ZMYM6	4	0.307692
ZNF106	4	0.307692
ZNF136	4	0.307692
ZNF229	4	0.307692
ZNF234	4	0.307692
ZNF236	4	0.307692
ZNF318	4	0.307692
ZNF382	4	0.307692
ZNF404	4	0.307692
ZNF407	4	0.307692
ZNF420	4	0.307692
ZNF433	4	0.307692
ZNF443	4	0.307692
ZNF445	4	0.307692
ZNF462	4	0.307692
ZNF469	4	0.307692
ZNF473	4	0.307692
ZNF490	4	0.307692
ZNF491	4	0.307692
ZNF521	4	0.307692
ZNF549	4	0.307692
ZNF564	4	0.307692
ZNF569	4	0.307692
ZNF572	4	0.307692
ZNF606	4	0.307692
ZNF616	4	0.307692
ZNF623	4	0.307692
ZNF626	4	0.307692
ZNF648	4	0.307692
ZNF677	4	0.307692
ZNF69	4	0.307692
ZNF77	4	0.307692
ZNF841	4	0.307692
ZNRF3	4	0.307692
ZP4	4	0.307692
ZSCAN12	4	0.307692
ZSCAN20	4	0.307692
ZSCAN4	4	0.307692
AASS	3	0.230769
ABCA10	3	0.230769
ABCC11	3	0.230769
ABCC2	3	0.230769
ABCC3	3	0.230769
ABCD4	3	0.230769
ABHD15	3	0.230769
ABHD3	3	0.230769
ABLIM2	3	0.230769
ABLIM3	3	0.230769
ACAN	3	0.230769
ACBD3	3	0.230769
ACO1	3	0.230769
ACSM1	3	0.230769
ACSM3	3	0.230769
ACTR6	3	0.230769
ACVR2B	3	0.230769
ADAM12	3	0.230769
ADAM18	3	0.230769
ADAM21	3	0.230769
ADAM22	3	0.230769
ADAM23	3	0.230769
ADAM30	3	0.230769
ADAM33	3	0.230769
ADAMDEC1	3	0.230769
ADAMTS1	3	0.230769
ADAMTS19	3	0.230769
ADAMTS9	3	0.230769
ADAMTSL3	3	0.230769
ADCY1	3	0.230769
ADCY10	3	0.230769
ADCY4	3	0.230769
ADCY5	3	0.230769
ADCY6	3	0.230769
ADNP2	3	0.230769
ADRA2B	3	0.230769
AFTPH	3	0.230769
AGL	3	0.230769
AGPAT3	3	0.230769
AGRN	3	0.230769
AGT	3	0.230769
AIM2	3	0.230769
AK5	3	0.230769
AK8	3	0.230769
AKAP10	3	0.230769
AKAP3	3	0.230769
ALDH18A1	3	0.230769
ALG10B	3	0.230769
ALLC	3	0.230769
ALOXE3	3	0.230769
ALS2CR12	3	0.230769
AMHR2	3	0.230769
AMIGO2	3	0.230769
AMMECR1L	3	0.230769
AMT	3	0.230769
ANGPT1	3	0.230769
ANK1	3	0.230769
ANKAR	3	0.230769
ANKFN1	3	0.230769
ANKRD27	3	0.230769
ANKRD28	3	0.230769
ANKRD30A	3	0.230769
ANKS1B	3	0.230769
ANO2	3	0.230769
ANO5	3	0.230769
ANPEP	3	0.230769
ANTXR1	3	0.230769
ANTXR2	3	0.230769
ANXA9	3	0.230769
AP1S1	3	0.230769
AP2B1	3	0.230769
AP3M2	3	0.230769
APAF1	3	0.230769
APBB1	3	0.230769
APBB1IP	3	0.230769
APPBP2	3	0.230769
APPL1	3	0.230769
ARFGAP3	3	0.230769
ARHGAP17	3	0.230769
ARHGAP19	3	0.230769
ARHGAP20	3	0.230769
ARHGAP8	3	0.230769
ARHGEF10L	3	0.230769
ARHGEF40	3	0.230769
ARHGEF6	3	0.230769
ARID1B	3	0.230769
ARID3C	3	0.230769
ARNT	3	0.230769
ARPP21	3	0.230769
ART3	3	0.230769
ASAP1	3	0.230769
ASIC5	3	0.230769
ATF7IP	3	0.230769
ATG16L1	3	0.230769
ATG2B	3	0.230769
ATG9A	3	0.230769
ATL2	3	0.230769
ATP12A	3	0.230769
ATP13A2	3	0.230769
ATP1A1	3	0.230769
ATP1A2	3	0.230769
ATP2A2	3	0.230769
ATP2B3	3	0.230769
ATP2C1	3	0.230769
ATP5A1	3	0.230769
ATP6V0A2	3	0.230769
ATP6V1H	3	0.230769
ATP8A1	3	0.230769
ATP9B	3	0.230769
ATXN2L	3	0.230769
ATXN3L	3	0.230769
AXDND1	3	0.230769
AXIN1	3	0.230769
AXL	3	0.230769
B4GALNT2	3	0.230769
BAI1	3	0.230769
BAI2	3	0.230769
BAIAP2L1	3	0.230769
BAIAP3	3	0.230769
BANK1	3	0.230769
BAX	3	0.230769
BBS10	3	0.230769
BBS9	3	0.230769
BBX	3	0.230769
BCL11A	3	0.230769
BCL6B	3	0.230769
BCL9	3	0.230769
BCOR	3	0.230769
BEGAIN	3	0.230769
BEND5	3	0.230769
BEND6	3	0.230769
BHLHB9	3	0.230769
BHMT	3	0.230769
BNC1	3	0.230769
BPGM	3	0.230769
BRCA1	3	0.230769
BRD4	3	0.230769
BRDT	3	0.230769
BRINP2	3	0.230769
BRINP3	3	0.230769
BRIP1	3	0.230769
BTBD8	3	0.230769
BTBD9	3	0.230769
BTK	3	0.230769
C10orf120	3	0.230769
C12orf40	3	0.230769
C17orf104	3	0.230769
C17orf85	3	0.230769
C18orf63	3	0.230769
C19orf57	3	0.230769
C1orf116	3	0.230769
C1orf27	3	0.230769
C2orf43	3	0.230769
C2orf44	3	0.230769
C4orf29	3	0.230769
C6	3	0.230769
C6orf118	3	0.230769
C7	3	0.230769
C7orf62	3	0.230769
C7orf63	3	0.230769
C9	3	0.230769
C9orf156	3	0.230769
C9orf84	3	0.230769
CA4	3	0.230769
CAB39L	3	0.230769
CACNA1F	3	0.230769
CACNA1H	3	0.230769
CACNA1S	3	0.230769
CACNA2D4	3	0.230769
CACNB1	3	0.230769
CACNG5	3	0.230769
CACTIN	3	0.230769
CADPS2	3	0.230769
CALCOCO2	3	0.230769
CALCR	3	0.230769
CAMKV	3	0.230769
CAMSAP1	3	0.230769
CAMTA2	3	0.230769
CAND1	3	0.230769
CAND2	3	0.230769
CAPN13	3	0.230769
CAPRIN1	3	0.230769
CAPZA2	3	0.230769
CARS	3	0.230769
CASC1	3	0.230769
CASC3	3	0.230769
CASKIN1	3	0.230769
CASP8	3	0.230769
CASR	3	0.230769
CASZ1	3	0.230769
CATSPER3	3	0.230769
CCDC108	3	0.230769
CCDC11	3	0.230769
CCDC110	3	0.230769
CCDC141	3	0.230769
CCDC148	3	0.230769
CCDC15	3	0.230769
CCDC159	3	0.230769
CCDC172	3	0.230769
CCDC175	3	0.230769
CCDC33	3	0.230769
CCDC50	3	0.230769
CCDC65	3	0.230769
CCDC83	3	0.230769
CCDC87	3	0.230769
CCDC93	3	0.230769
CCNA1	3	0.230769
CCNI	3	0.230769
CCPG1	3	0.230769
CD163	3	0.230769
CD180	3	0.230769
CD1D	3	0.230769
CD22	3	0.230769
CD2AP	3	0.230769
CD3G	3	0.230769
CD58	3	0.230769
CDC14A	3	0.230769
CDC40	3	0.230769
CDH4	3	0.230769
CDK16	3	0.230769
CDKL2	3	0.230769
CDKL5	3	0.230769
CDS2	3	0.230769
CELSR1	3	0.230769
CELSR2	3	0.230769
CELSR3	3	0.230769
CENPT	3	0.230769
CEP192	3	0.230769
CEP350	3	0.230769
CEP78	3	0.230769
CEP95	3	0.230769
CGNL1	3	0.230769
CHD2	3	0.230769
CHD4	3	0.230769
CHDH	3	0.230769
CHI3L2	3	0.230769
CHRNA2	3	0.230769
CHRNB2	3	0.230769
CHST15	3	0.230769
CHST6	3	0.230769
CIC	3	0.230769
CIITA	3	0.230769
CIRH1A	3	0.230769
CKAP5	3	0.230769
CLCA4	3	0.230769
CLEC16A	3	0.230769
CLECL1	3	0.230769
CLGN	3	0.230769
CLHC1	3	0.230769
CLIP1	3	0.230769
CLN5	3	0.230769
CLOCK	3	0.230769
CNGA2	3	0.230769
CNGB3	3	0.230769
CNOT10	3	0.230769
CNP	3	0.230769
CNST	3	0.230769
CNTLN	3	0.230769
CNTN1	3	0.230769
CNTN5	3	0.230769
CNTN6	3	0.230769
CNTNAP1	3	0.230769
CNTNAP2	3	0.230769
COL14A1	3	0.230769
COL16A1	3	0.230769
COL1A1	3	0.230769
COL1A2	3	0.230769
COL22A1	3	0.230769
COL27A1	3	0.230769
COL2A1	3	0.230769
COL3A1	3	0.230769
COL4A2	3	0.230769
COL4A3	3	0.230769
COL5A3	3	0.230769
COL9A2	3	0.230769
COLEC12	3	0.230769
COLGALT2	3	0.230769
COPA	3	0.230769
COPB1	3	0.230769
COPB2	3	0.230769
CP	3	0.230769
CPB2	3	0.230769
CPD	3	0.230769
CPEB1	3	0.230769
CPEB2	3	0.230769
CPNE2	3	0.230769
CPNE4	3	0.230769
CR2	3	0.230769
CRAT	3	0.230769
CRBN	3	0.230769
CREB1	3	0.230769
CRK	3	0.230769
CRMP1	3	0.230769
CRYZ	3	0.230769
CSAD	3	0.230769
CSE1L	3	0.230769
CSF1	3	0.230769
CSF1R	3	0.230769
CSGALNACT1	3	0.230769
CSPG4	3	0.230769
CSRNP1	3	0.230769
CSRNP3	3	0.230769
CSTF2T	3	0.230769
CTC-512J12.6	3	0.230769
CTCFL	3	0.230769
CTD-3148I10.1	3	0.230769
CTNNBL1	3	0.230769
CUL1	3	0.230769
CUZD1	3	0.230769
CXCR4	3	0.230769
CYP2C19	3	0.230769
CYP2E1	3	0.230769
CYTH1	3	0.230769
DAAM2	3	0.230769
DAG1	3	0.230769
DARS2	3	0.230769
DBF4	3	0.230769
DCAF5	3	0.230769
DCAF8L2	3	0.230769
DCLRE1A	3	0.230769
DCLRE1C	3	0.230769
DCT	3	0.230769
DDX23	3	0.230769
DDX31	3	0.230769
DDX46	3	0.230769
DDX5	3	0.230769
DDX60	3	0.230769
DENND2C	3	0.230769
DENND4A	3	0.230769
DENND5A	3	0.230769
DGKA	3	0.230769
DGKE	3	0.230769
DGKI	3	0.230769
DGKQ	3	0.230769
DHPS	3	0.230769
DHX36	3	0.230769
DIAPH3	3	0.230769
DIEXF	3	0.230769
DLEC1	3	0.230769
DLG2	3	0.230769
DLG4	3	0.230769
DMXL2	3	0.230769
DNAJA2	3	0.230769
DNMT1	3	0.230769
DNTT	3	0.230769
DOCK2	3	0.230769
DOCK9	3	0.230769
DOK5	3	0.230769
DOPEY2	3	0.230769
DPP10	3	0.230769
DPP6	3	0.230769
DPYSL2	3	0.230769
DROSHA	3	0.230769
DSC1	3	0.230769
DSC2	3	0.230769
DSE	3	0.230769
DSEL	3	0.230769
DSG4	3	0.230769
DSTYK	3	0.230769
DUOX1	3	0.230769
DUSP16	3	0.230769
DUSP22	3	0.230769
DYRK1A	3	0.230769
DZANK1	3	0.230769
EBF3	3	0.230769
ECE2	3	0.230769
ECM2	3	0.230769
ECSIT	3	0.230769
EDC4	3	0.230769
EDEM3	3	0.230769
EDNRB	3	0.230769
EFHC1	3	0.230769
EFNB1	3	0.230769
EFTUD2	3	0.230769
EHD3	3	0.230769
EHMT1	3	0.230769
EIF2AK2	3	0.230769
EIF5	3	0.230769
ELFN2	3	0.230769
ELMO3	3	0.230769
ELOVL6	3	0.230769
ELP3	3	0.230769
EML5	3	0.230769
EMR1	3	0.230769
ENC1	3	0.230769
ENPP1	3	0.230769
ENTHD1	3	0.230769
EPB41	3	0.230769
EPHA5	3	0.230769
EPHA7	3	0.230769
EPHB6	3	0.230769
EPPK1	3	0.230769
ERBB4	3	0.230769
ERC2	3	0.230769
ERCC6	3	0.230769
ERCC6L2	3	0.230769
ERG	3	0.230769
ERMP1	3	0.230769
ESF1	3	0.230769
ESM1	3	0.230769
ESRP1	3	0.230769
ESRP2	3	0.230769
ESRRG	3	0.230769
ESYT1	3	0.230769
ETAA1	3	0.230769
ETV5	3	0.230769
EVI5	3	0.230769
EVPL	3	0.230769
EXD2	3	0.230769
EXOC2	3	0.230769
EXOC5	3	0.230769
EXOC6B	3	0.230769
EXOSC10	3	0.230769
EYS	3	0.230769
F5	3	0.230769
F8	3	0.230769
FAM126A	3	0.230769
FAM135B	3	0.230769
FAM149B1	3	0.230769
FAM154B	3	0.230769
FAM160A1	3	0.230769
FAM161A	3	0.230769
FAM178A	3	0.230769
FAM186B	3	0.230769
FAM194B	3	0.230769
FAM200B	3	0.230769
FAM217A	3	0.230769
FAM50B	3	0.230769
FAM69A	3	0.230769
FAM69C	3	0.230769
FAM83C	3	0.230769
FARP2	3	0.230769
FAXC	3	0.230769
FBP1	3	0.230769
FBXL13	3	0.230769
FBXO22	3	0.230769
FBXO38	3	0.230769
FBXO40	3	0.230769
FBXO42	3	0.230769
FBXO43	3	0.230769
FBXW7	3	0.230769
FCN1	3	0.230769
FCRL5	3	0.230769
FER	3	0.230769
FER1L6	3	0.230769
FETUB	3	0.230769
FFAR2	3	0.230769
FIG4	3	0.230769
FIGNL1	3	0.230769
FILIP1	3	0.230769
FLNA	3	0.230769
FLOT2	3	0.230769
FLRT2	3	0.230769
FLT1	3	0.230769
FLT3	3	0.230769
FMO2	3	0.230769
FMO3	3	0.230769
FMR1	3	0.230769
FNDC3B	3	0.230769
FNDC9	3	0.230769
FOXO1	3	0.230769
FPGT-TNNI3K	3	0.230769
FRAS1	3	0.230769
FREM2	3	0.230769
FREM3	3	0.230769
FRZB	3	0.230769
FSIP1	3	0.230769
FUBP1	3	0.230769
FUT9	3	0.230769
FYCO1	3	0.230769
FYTTD1	3	0.230769
FZD2	3	0.230769
FZD6	3	0.230769
G2E3	3	0.230769
G3BP1	3	0.230769
GAB1	3	0.230769
GABBR2	3	0.230769
GABRA3	3	0.230769
GABRG1	3	0.230769
GAL3ST1	3	0.230769
GAL3ST2	3	0.230769
GALNT13	3	0.230769
GALNT16	3	0.230769
GALNT7	3	0.230769
GANC	3	0.230769
GAPVD1	3	0.230769
GARS	3	0.230769
GART	3	0.230769
GBE1	3	0.230769
GBF1	3	0.230769
GCC1	3	0.230769
GCM1	3	0.230769
GCNT2	3	0.230769
GEN1	3	0.230769
GFPT1	3	0.230769
GFPT2	3	0.230769
GFRA1	3	0.230769
GIN1	3	0.230769
GINS1	3	0.230769
GJC1	3	0.230769
GJD2	3	0.230769
GKAP1	3	0.230769
GLDC	3	0.230769
GLE1	3	0.230769
GLI2	3	0.230769
GLP2R	3	0.230769
GMDS	3	0.230769
GMPPA	3	0.230769
GMPS	3	0.230769
GOLGA2	3	0.230769
GOLGA5	3	0.230769
GPATCH8	3	0.230769
GPC6	3	0.230769
GPM6A	3	0.230769
GPR115	3	0.230769
GPR126	3	0.230769
GPR139	3	0.230769
GPR149	3	0.230769
GPR156	3	0.230769
GPR158	3	0.230769
GPR160	3	0.230769
GPR85	3	0.230769
GPRASP2	3	0.230769
GPSM2	3	0.230769
GRAMD3	3	0.230769
GRB14	3	0.230769
GRIA1	3	0.230769
GRIA2	3	0.230769
GRID2	3	0.230769
GRIN2A	3	0.230769
GRIN2C	3	0.230769
GRIN3A	3	0.230769
GRIPAP1	3	0.230769
GRK6	3	0.230769
GRM2	3	0.230769
GRM3	3	0.230769
GRM4	3	0.230769
GRM6	3	0.230769
GTF3C1	3	0.230769
GTF3C3	3	0.230769
GTPBP1	3	0.230769
GTPBP10	3	0.230769
GUF1	3	0.230769
GZMA	3	0.230769
H2AFY2	3	0.230769
HAUS3	3	0.230769
HAUS8	3	0.230769
HCFC2	3	0.230769
HDAC2	3	0.230769
HECW1	3	0.230769
HEG1	3	0.230769
HELB	3	0.230769
HELZ2	3	0.230769
HEYL	3	0.230769
HFE2	3	0.230769
HFM1	3	0.230769
HHIP	3	0.230769
HIF3A	3	0.230769
HIPK1	3	0.230769
HIPK2	3	0.230769
HIPK3	3	0.230769
HJURP	3	0.230769
HMBS	3	0.230769
HMGXB3	3	0.230769
HMGXB4	3	0.230769
HMHA1	3	0.230769
HNF1B	3	0.230769
HNRNPH2	3	0.230769
HNRNPM	3	0.230769
HNRNPU	3	0.230769
HOXA1	3	0.230769
HPS5	3	0.230769
HS3ST1	3	0.230769
HSPH1	3	0.230769
HUNK	3	0.230769
IBSP	3	0.230769
ICMT	3	0.230769
IDE	3	0.230769
IFI44	3	0.230769
IFIH1	3	0.230769
IFIT1B	3	0.230769
IFNGR1	3	0.230769
IFT81	3	0.230769
IGF2BP1	3	0.230769
IGHMBP2	3	0.230769
IGSF22	3	0.230769
IGSF8	3	0.230769
IKBKAP	3	0.230769
IKBKB	3	0.230769
IL12RB1	3	0.230769
IL12RB2	3	0.230769
IL13RA2	3	0.230769
IL17RB	3	0.230769
IL1R1	3	0.230769
IL23R	3	0.230769
IMPG1	3	0.230769
INTS7	3	0.230769
INVS	3	0.230769
IPO5	3	0.230769
IPO7	3	0.230769
IPP	3	0.230769
IQCA1	3	0.230769
IQCH	3	0.230769
IQGAP1	3	0.230769
IQGAP2	3	0.230769
IQSEC1	3	0.230769
IRS1	3	0.230769
ITCH	3	0.230769
ITGA10	3	0.230769
ITGA2	3	0.230769
ITGA8	3	0.230769
ITGA9	3	0.230769
ITGAE	3	0.230769
ITGB4	3	0.230769
ITGBL1	3	0.230769
ITIH3	3	0.230769
ITIH5	3	0.230769
ITK	3	0.230769
ITLN2	3	0.230769
ITSN1	3	0.230769
IVNS1ABP	3	0.230769
JMJD7-PLA2G4B	3	0.230769
JPH1	3	0.230769
JPH2	3	0.230769
KANSL1L	3	0.230769
KANSL2	3	0.230769
KAT2A	3	0.230769
KAT2B	3	0.230769
KAT6B	3	0.230769
KBTBD3	3	0.230769
KBTBD7	3	0.230769
KCNA10	3	0.230769
KCNAB1	3	0.230769
KCNH1	3	0.230769
KCNH7	3	0.230769
KCNJ16	3	0.230769
KCTD19	3	0.230769
KDM4C	3	0.230769
KDM4D	3	0.230769
KDM5D	3	0.230769
KDM6B	3	0.230769
KHDRBS2	3	0.230769
KIAA0020	3	0.230769
KIAA0232	3	0.230769
KIAA0825	3	0.230769
KIAA1024	3	0.230769
KIAA1199	3	0.230769
KIAA1244	3	0.230769
KIAA1324	3	0.230769
KIAA1324L	3	0.230769
KIAA1429	3	0.230769
KIAA1430	3	0.230769
KIAA1468	3	0.230769
KIAA1586	3	0.230769
KIAA1755	3	0.230769
KIDINS220	3	0.230769
KIF11	3	0.230769
KIF14	3	0.230769
KIF18A	3	0.230769
KIF20B	3	0.230769
KIF24	3	0.230769
KIF2B	3	0.230769
KIF3B	3	0.230769
KIF6	3	0.230769
KLHDC7A	3	0.230769
KLHL22	3	0.230769
KLHL24	3	0.230769
KLHL32	3	0.230769
KLHL34	3	0.230769
KLKB1	3	0.230769
KLRK1	3	0.230769
KMT2D	3	0.230769
KPNB1	3	0.230769
KRIT1	3	0.230769
KRT27	3	0.230769
KRT3	3	0.230769
KRT31	3	0.230769
KRT4	3	0.230769
KRT76	3	0.230769
KRTAP24-1	3	0.230769
KRTAP25-1	3	0.230769
L1TD1	3	0.230769
L3MBTL3	3	0.230769
L3MBTL4	3	0.230769
LAMA3	3	0.230769
LARP1B	3	0.230769
LATS2	3	0.230769
LAYN	3	0.230769
LCP1	3	0.230769
LDB2	3	0.230769
LEKR1	3	0.230769
LEPR	3	0.230769
LETM2	3	0.230769
LIG4	3	0.230769
LIMK2	3	0.230769
LMAN1	3	0.230769
LMAN1L	3	0.230769
LMOD3	3	0.230769
LNX1	3	0.230769
LOXL3	3	0.230769
LPAR1	3	0.230769
[truncated: 8,730 more rows]
