# Supplementary material for: The landscape of somatic mutation in sporadic Chinese colorectal cancer
Source: Oncotarget. 2018 Jun 8;9(44):27412–22. doi: 10.18632/oncotarget.25287 (PMC6007951; doi:10.18632/oncotarget.25287)
Supplement: Supplementary file 7 [file oncotarget-09-27412-s007.xlsx]

## Sheet: Supplementary Table 6
Supplementary Table 6: Significantly mutated genes in regularly mutated tumors									GSE50760		GSE18105
Gene	Expression	Replication time	hic	# of nonsilent	# of silent	p	q	Mutation frequency	adj.p-value	log2FC	adj.p-value	log2FC
TP53	2069567	213	34	55	0	1.11e-15	4.19e-12	0.6	0.40831	0.2	0.739498	-0.2
APC	247811	399	28	50	0	0	0	0.4353	0.00101278	-0.5	0.34898	-0.2
KRAS	259193	512	16	29	0	0	0	0.3412	0.0153208	-0.4	0.445438	0.2
SMAD4	156084	422	41	10	1	0	0	0.1294	0.00681934	-0.4	0.000876202	-0.5
FBXW7	117295	501	51	10	0	1.07e-07	0.000336	0.1176	#N/A	#N/A	#N/A	#N/A
PIK3CA	401889	613	11	10	0	5.43e-07	0.001462	0.1059	0.56885	0.1	6.35337e-07	1.3
PEG3	NA	NA	NA	10	0	0	0	0.0941	0.000103473	-1.1	2.31011e-08	-2.1
FAT4	15815	726	-10	10	6	0.94169	1	0.1412	0.447517	0.2	0.845403	0.1
ZFHX4	72333	731	8	9	0	0.00036	0.660566	0.0941	0.144872	0.6	0.441221	-0.1
RYR2	86856	1024	-24	8	4	0.58788	1	0.1176	0.0113846	0.9	0.34443	-0.1
HMCN1	260400	509	-19	8	1	0.0752163	1	0.1059	0.819732	0.1	0.863412	0.1
OBSCN	698626	316	9	7	4	0.244389	1	0.1294	0.0515415	-0.4	0	0
VCAN	253331	529	0	7	2	0.0193262	1	0.1059	#N/A	#N/A	#N/A	#N/A
SPTA1	177547	940	1	7	0	0.0815933	1	0.0824	0.871683	-0.1	0.380832	-0.1
NEB	248944	641	13	7	1	0.596733	1	0.0824	0.681965	0.2	0.0535853	0.5
FCGBP	1312608	522	29	7	2	0.386654	1	0.0706	#N/A	#N/A	#N/A	#N/A
