# Supplementary material for: The landscape of somatic mutation in sporadic Chinese colorectal cancer
Source: Oncotarget. 2018 Jun 8;9(44):27412–22. doi: 10.18632/oncotarget.25287 (PMC6007951; doi:10.18632/oncotarget.25287)
Supplement: Supplementary file 8 [file oncotarget-09-27412-s008.xlsx]

## Sheet: Supplementary table 7
Supplementary table 7 Mutation frequency of the mutation sites in significantly mutated genes
Chromosome	Start	End	Ref	Alt	Classification	Type	Genes	Sample	Mutation Frequency from the In-house Database
1	158590175	158590175	C	A	Nonsense_Mutation	SNP	SPTA1	ILMN38T
1	158592795	158592795	T	C	Missense_Mutation	SNP	SPTA1	CG07T
1	158622405	158622405	C	T	Missense_Mutation	SNP	SPTA1	CG44T
1	158636125	158636125	G	A	Missense_Mutation	SNP	SPTA1	CG47T
1	158639217	158639217	G	T	Missense_Mutation	SNP	SPTA1	ILMN30T
1	158639331	158639331	A	T	Missense_Mutation	SNP	SPTA1	CG11T
1	158644175	158644175	T	C	Missense_Mutation	SNP	SPTA1	ILMN33T
1	185902852	185902852	C	A	Nonsense_Mutation	SNP	HMCN1	CG11T
1	185988735	185988735	G	A	Missense_Mutation	SNP	HMCN1	CG05T	0.000343171
1	186014983	186014983	A	C	Missense_Mutation	SNP	HMCN1	CG25T
1	186039843	186039843	C	T	Missense_Mutation	SNP	HMCN1	CG58T
1	186045630	186045630	A	T	Missense_Mutation	SNP	HMCN1	CG56T
1	186086232	186086232	G	A	Missense_Mutation	SNP	HMCN1	ILMN16T
1	186088412	186088412	G	A	Missense_Mutation	SNP	HMCN1	ILMN39T	0.00171585
1	186114909	186114909	A	C	Missense_Mutation	SNP	HMCN1	CG02T
1	228432010	228432010	G	T	Missense_Mutation	SNP	OBSCN	CG45T
1	228433345	228433345	G	T	Missense_Mutation	SNP	OBSCN	CG26T
1	228434502	228434502	C	A	Nonsense_Mutation	SNP	OBSCN	CG39T
1	228444454	228444454	C	T	Missense_Mutation	SNP	OBSCN	CG36T
1	228476458	228476458	G	A	Missense_Mutation	SNP	OBSCN	CG51T
1	228486383	228486383	G	A	Missense_Mutation	SNP	OBSCN	ILMN05T
1	228496013	228496013	C	T	Missense_Mutation	SNP	OBSCN	CG23T
1	228504535	228504535	G	A	Missense_Mutation	SNP	OBSCN	ILMN37T
1	237608811	237608811	T	A	Missense_Mutation	SNP	RYR2	CG12T
1	237659912	237659912	C	A	Missense_Mutation	SNP	RYR2	CG14T
1	237729908	237729908	C	T	Nonsense_Mutation	SNP	RYR2	CG56T
1	237732446	237732446	C	A	Splice_Site	SNP	RYR2	ILMN26T
1	237732446	237732446	C	A	Splice_Site	SNP	RYR2	ILMN19T
1	237919648	237919648	G	A	Missense_Mutation	SNP	RYR2	ILMN14T
1	237947139	237947139	A	C	Missense_Mutation	SNP	RYR2	ILMN26T
1	237994814	237994814	-	T	Splice_Site	INS	RYR2	ILMN38T
2	152402400	152402400	A	T	Splice_Site	SNP	NEB	CG32T
2	152402419	152402419	T	A	Nonsense_Mutation	SNP	NEB	CG37T
2	152424921	152424921	C	T	Missense_Mutation	SNP	NEB	CG37T
2	152426678	152426678	G	A	Missense_Mutation	SNP	NEB	CG45T
2	152482101	152482101	G	C	Missense_Mutation	SNP	NEB	ILMN34T
2	152482137	152482137	C	A	Missense_Mutation	SNP	NEB	ILMN40T
2	152506778	152506778	C	T	Missense_Mutation	SNP	NEB	ILMN02T
3	178916728	178916728	G	A	Missense_Mutation	SNP	PIK3CA	CG30T
3	178916944	178916944	A	G	Missense_Mutation	SNP	PIK3CA	CG03T
3	178916944	178916944	A	G	Missense_Mutation	SNP	PIK3CA	CG04T
3	178921548	178921548	G	A	Missense_Mutation	SNP	PIK3CA	ILMN33T
3	178928079	178928079	G	A	Missense_Mutation	SNP	PIK3CA	CG25T
3	178952019	178952019	C	G	Missense_Mutation	SNP	PIK3CA	ILMN14T
3	178952072	178952072	A	G	Missense_Mutation	SNP	PIK3CA	CG11T
3	178952074	178952074	G	T	Missense_Mutation	SNP	PIK3CA	CG25T
3	178952085	178952085	A	G	Missense_Mutation	SNP	PIK3CA	ILMN34T
3	178952085	178952085	A	G	Missense_Mutation	SNP	PIK3CA	ILMN05T
4	126241589	126241589	T	G	Missense_Mutation	SNP	FAT4	ILMN19T
4	126336146	126336146	A	C	Missense_Mutation	SNP	FAT4	ILMN16T
4	126369717	126369717	G	T	Missense_Mutation	SNP	FAT4	CG26T
4	126369843	126369843	T	C	Missense_Mutation	SNP	FAT4	CG14T
4	126371142	126371142	C	A	Missense_Mutation	SNP	FAT4	CG38T
4	126371515	126371515	A	G	Missense_Mutation	SNP	FAT4	CG07T
4	126371973	126371973	G	T	Missense_Mutation	SNP	FAT4	CG26T
4	126373254	126373254	A	T	Missense_Mutation	SNP	FAT4	CG32T
4	126373647	126373647	G	A	Missense_Mutation	SNP	FAT4	ILMN30T
4	126412795	126412795	T	G	Missense_Mutation	SNP	FAT4	CG46T
4	153244185	153244185	G	A	Nonsense_Mutation	SNP	FBXW7	CG53T
4	153245373	153245373	C	A	Missense_Mutation	SNP	FBXW7	CG22T
4	153247289	153247289	G	A	Missense_Mutation	SNP	FBXW7	CG30T
4	153249384	153249384	C	T	Missense_Mutation	SNP	FBXW7	CG12T
4	153249384	153249384	C	T	Missense_Mutation	SNP	FBXW7	CG20T
4	153249384	153249384	C	T	Missense_Mutation	SNP	FBXW7	CG49T
4	153249385	153249385	G	A	Missense_Mutation	SNP	FBXW7	ILMN19T
4	153249501	153249501	G	T	Nonsense_Mutation	SNP	FBXW7	CG04T
4	153249505	153249505	A	G	Missense_Mutation	SNP	FBXW7	CG06T
4	153250883	153250883	G	A	Nonsense_Mutation	SNP	FBXW7	CG54T
5	112111409	112111411	TAG	-	In_Frame_Del	DEL	APC	ILMN25T
5	112111424	112111424	T	A	Nonsense_Mutation	SNP	APC	ILMN39T
5	112128143	112128143	C	T	Splice_Site	SNP	APC	CG37T
5	112128143	112128143	C	T	Splice_Site	SNP	APC	CG47T
5	112137080	112137080	G	C	Splice_Site	SNP	APC	CG38T
5	112137081	112137081	G	A	Splice_Site	SNP	APC	CG36T
5	112151204	112151204	C	T	Nonsense_Mutation	SNP	APC	CG03T
5	112151251	112151252	CT	-	Frame_Shift_Del	DEL	APC	CG36T
5	112151261	112151261	C	T	Nonsense_Mutation	SNP	APC	CG46T
5	112151282	112151282	G	T	Nonsense_Mutation	SNP	APC	ILMN30T
5	112162807	112162807	G	A	Missense_Mutation	SNP	APC	CG53T
5	112164616	112164616	C	T	Nonsense_Mutation	SNP	APC	ILMN06T
5	112173368	112173368	A	T	Nonsense_Mutation	SNP	APC	CG12T
5	112173560	112173560	C	-	Frame_Shift_Del	DEL	APC	CG23T
5	112173602	112173602	G	T	Nonsense_Mutation	SNP	APC	ILMN03T
5	112173730	112173730	T	-	Frame_Shift_Del	DEL	APC	CG58T
5	112173766	112173766	T	A	Nonsense_Mutation	SNP	APC	CG51T
5	112173839	112173839	A	T	Nonsense_Mutation	SNP	APC	CG01T
5	112173847	112173847	-	GA	Frame_Shift_Ins	INS	APC	CG08T
5	112173917	112173917	C	T	Nonsense_Mutation	SNP	APC	CG25T
5	112173917	112173917	C	T	Nonsense_Mutation	SNP	APC	CG45T
5	112173917	112173917	C	T	Nonsense_Mutation	SNP	APC	CG49T
5	112173947	112173947	C	T	Nonsense_Mutation	SNP	APC	CG30T
5	112174266	112174266	-	T	Frame_Shift_Ins	INS	APC	ILMN38T
5	112174631	112174631	C	T	Nonsense_Mutation	SNP	APC	CG07T
5	112174678	112174682	GTGTC	-	Frame_Shift_Del	DEL	APC	CG23T
5	112175171	112175171	C	T	Nonsense_Mutation	SNP	APC	CG04T
5	112175211	112175211	-	A	Frame_Shift_Ins	INS	APC	CG32T
5	112175246	112175246	C	-	Frame_Shift_Del	DEL	APC	CG39T
5	112175399	112175399	A	T	Nonsense_Mutation	SNP	APC	ILMN30T
5	112175437	112175437	-	A	Frame_Shift_Ins	INS	APC	CG22T
5	112175452	112175452	T	A	Nonsense_Mutation	SNP	APC	CG42T
5	112175475	112175475	-	T	Frame_Shift_Ins	INS	APC	CG07T
5	112175480	112175480	G	T	Nonsense_Mutation	SNP	APC	CG31T
5	112175480	112175480	G	T	Nonsense_Mutation	SNP	APC	CG58T
5	112175552	112175552	A	-	Frame_Shift_Del	DEL	APC	ILMN38T
5	112175576	112175576	C	T	Nonsense_Mutation	SNP	APC	CG30T
5	112175576	112175576	C	T	Nonsense_Mutation	SNP	APC	CG34T
5	112175576	112175576	C	T	Nonsense_Mutation	SNP	APC	CG51T
5	112175639	112175639	C	T	Nonsense_Mutation	SNP	APC	ILMN39T
5	112175642	112175642	G	T	Nonsense_Mutation	SNP	APC	CG53T
5	112175657	112175657	A	T	Nonsense_Mutation	SNP	APC	ILMN25T
5	112175657	112175657	A	T	Nonsense_Mutation	SNP	APC	ILMN02T
5	112175693	112175693	A	T	Nonsense_Mutation	SNP	APC	CG12T
5	112175752	112175752	T	-	Frame_Shift_Del	DEL	APC	CG46T
5	112175752	112175752	T	-	Frame_Shift_Del	DEL	APC	CG49T
5	112175760	112175760	-	T	Frame_Shift_Ins	INS	APC	CG01T
5	112175765	112175765	G	-	Frame_Shift_Del	DEL	APC	CG56T
5	112175766	112175766	C	-	Frame_Shift_Del	DEL	APC	CG28T
5	112175951	112175951	-	A	Frame_Shift_Ins	INS	APC	CG18T
5	112175951	112175951	-	A	Frame_Shift_Ins	INS	APC	CG41T
5	112175951	112175951	-	A	Frame_Shift_Ins	INS	APC	CG54T
5	112176021	112176021	A	-	Frame_Shift_Del	DEL	APC	CG53T
8	77617477	77617477	G	A	Missense_Mutation	SNP	ZFHX4	CG12T
8	77618119	77618119	G	A	Missense_Mutation	SNP	ZFHX4	ILMN24T
8	77618626	77618626	G	A	Missense_Mutation	SNP	ZFHX4	CG17T
8	77764906	77764906	G	A	Missense_Mutation	SNP	ZFHX4	ILMN26T
8	77765105	77765105	G	A	Missense_Mutation	SNP	ZFHX4	CG12T
8	77766355	77766355	G	T	Nonsense_Mutation	SNP	ZFHX4	CG44T
8	77767241	77767241	G	A	Missense_Mutation	SNP	ZFHX4	CG38T
8	77767678	77767678	G	T	Nonsense_Mutation	SNP	ZFHX4	CG51T
8	77776571	77776572	CC	-	Frame_Shift_Del	DEL	ZFHX4	CG16T
12	25378562	25378562	C	T	Missense_Mutation	SNP	KRAS	ILMN30T
12	25378562	25378562	C	G	Missense_Mutation	SNP	KRAS	CG40T
12	25398280	25398280	-	CCA	In_Frame_Ins	INS	KRAS	CG42T
12	25398281	25398281	C	T	Missense_Mutation	SNP	KRAS	CG10T
12	25398281	25398281	C	T	Missense_Mutation	SNP	KRAS	CG36T
12	25398282	25398282	C	A	Missense_Mutation	SNP	KRAS	CG30T
12	25398284	25398284	C	T	Missense_Mutation	SNP	KRAS	ILMN25T
12	25398284	25398284	C	T	Missense_Mutation	SNP	KRAS	ILMN34T
12	25398284	25398284	C	A	Missense_Mutation	SNP	KRAS	ILMN10T
12	25398284	25398284	C	T	Missense_Mutation	SNP	KRAS	ILMN39T
12	25398284	25398284	C	T	Missense_Mutation	SNP	KRAS	ILMN37T
12	25398284	25398284	C	T	Missense_Mutation	SNP	KRAS	ILMN08T
12	25398284	25398284	C	A	Missense_Mutation	SNP	KRAS	ILMN05T
12	25398284	25398284	C	T	Missense_Mutation	SNP	KRAS	CG12T
12	25398284	25398284	C	T	Missense_Mutation	SNP	KRAS	CG19T
12	25398284	25398284	C	T	Missense_Mutation	SNP	KRAS	CG25T
12	25398284	25398284	C	G	Missense_Mutation	SNP	KRAS	CG28T
12	25398284	25398284	C	G	Missense_Mutation	SNP	KRAS	CG39T
12	25398284	25398284	C	T	Missense_Mutation	SNP	KRAS	CG41T
12	25398284	25398284	C	A	Missense_Mutation	SNP	KRAS	CG45T
12	25398284	25398284	C	A	Missense_Mutation	SNP	KRAS	CG48T
12	25398284	25398284	C	A	Missense_Mutation	SNP	KRAS	CG53T
12	25398284	25398284	C	T	Missense_Mutation	SNP	KRAS	CG54T
12	25398284	25398284	C	T	Missense_Mutation	SNP	KRAS	CG57T
12	25398284	25398284	C	T	Missense_Mutation	SNP	KRAS	CG58T
12	25398285	25398285	C	T	Missense_Mutation	SNP	KRAS	CG01T
12	25398285	25398285	C	A	Missense_Mutation	SNP	KRAS	CG18T
12	25398285	25398285	C	A	Missense_Mutation	SNP	KRAS	CG23T
12	25398285	25398285	C	A	Missense_Mutation	SNP	KRAS	CG33T
17	7576852	7576852	C	A	Splice_Site	SNP	TP53	CG34T
17	7576883	7576883	T	-	Frame_Shift_Del	DEL	TP53	CG40T
17	7576927	7576927	C	A	Splice_Site	SNP	TP53	ILMN24T
17	7577022	7577022	G	A	Nonsense_Mutation	SNP	TP53	CG07T
17	7577022	7577022	G	A	Nonsense_Mutation	SNP	TP53	CG16T
17	7577042	7577042	A	-	Frame_Shift_Del	DEL	TP53	CG33T
17	7577079	7577079	C	A	Nonsense_Mutation	SNP	TP53	CG13T
17	7577081	7577081	T	A	Missense_Mutation	SNP	TP53	CG01T
17	7577094	7577094	G	A	Missense_Mutation	SNP	TP53	CG05T
17	7577094	7577094	G	A	Missense_Mutation	SNP	TP53	CG10T
17	7577094	7577094	G	A	Missense_Mutation	SNP	TP53	CG14T
17	7577094	7577094	G	A	Missense_Mutation	SNP	TP53	CG32T
17	7577094	7577094	G	A	Missense_Mutation	SNP	TP53	CG51T
17	7577106	7577106	G	A	Missense_Mutation	SNP	TP53	CG28T
17	7577112	7577112	C	G	Missense_Mutation	SNP	TP53	ILMN38T
17	7577120	7577120	C	T	Missense_Mutation	SNP	TP53	CG04T
17	7577120	7577120	C	T	Missense_Mutation	SNP	TP53	CG45T
17	7577120	7577120	C	T	Missense_Mutation	SNP	TP53	CG52T
17	7577121	7577121	G	A	Missense_Mutation	SNP	TP53	CG06T
17	7577121	7577121	G	A	Missense_Mutation	SNP	TP53	CG56T
17	7577141	7577141	C	T	Missense_Mutation	SNP	TP53	ILMN07T
17	7577142	7577142	C	G	Missense_Mutation	SNP	TP53	CG34T
17	7577153	7577153	C	A	Missense_Mutation	SNP	TP53	CG42T
17	7577156	7577156	C	A	Splice_Site	SNP	TP53	CG54T
17	7577538	7577538	C	T	Missense_Mutation	SNP	TP53	CG58T
17	7577539	7577539	G	A	Missense_Mutation	SNP	TP53	ILMN16T
17	7577539	7577539	G	A	Missense_Mutation	SNP	TP53	CG21T
17	7577539	7577539	G	A	Missense_Mutation	SNP	TP53	CG49T
17	7577547	7577547	C	T	Missense_Mutation	SNP	TP53	CG36T
17	7577547	7577547	C	T	Missense_Mutation	SNP	TP53	CG46T
17	7577548	7577548	C	T	Missense_Mutation	SNP	TP53	CG17T
17	7577550	7577550	C	T	Missense_Mutation	SNP	TP53	CG30T
17	7577559	7577559	G	C	Missense_Mutation	SNP	TP53	CG11T
17	7577575	7577575	A	G	Missense_Mutation	SNP	TP53	CG44T
17	7577581	7577581	A	C	Missense_Mutation	SNP	TP53	ILMN37T
17	7578211	7578211	C	T	Missense_Mutation	SNP	TP53	ILMN14T
17	7578230	7578230	C	-	Frame_Shift_Del	DEL	TP53	ILMN39T
17	7578260	7578260	C	T	Missense_Mutation	SNP	TP53	CG04T
17	7578263	7578263	G	A	Nonsense_Mutation	SNP	TP53	ILMN30T
17	7578395	7578395	G	A	Missense_Mutation	SNP	TP53	CG48T
17	7578403	7578403	C	A	Missense_Mutation	SNP	TP53	CG57T
17	7578406	7578406	C	T	Missense_Mutation	SNP	TP53	CG12T
17	7578406	7578406	C	T	Missense_Mutation	SNP	TP53	CG23T
17	7578406	7578406	C	T	Missense_Mutation	SNP	TP53	CG31T
17	7578406	7578406	C	T	Missense_Mutation	SNP	TP53	CG33T
17	7578406	7578406	C	T	Missense_Mutation	SNP	TP53	CG47T
17	7578413	7578413	C	A	Missense_Mutation	SNP	TP53	CG08T
17	7578413	7578413	C	T	Missense_Mutation	SNP	TP53	CG26T
17	7578413	7578427	CAACCTCCGTCATGT	-	In_Frame_Del	DEL	TP53	CG37T
17	7578492	7578492	C	T	Nonsense_Mutation	SNP	TP53	ILMN26T
17	7578526	7578526	C	T	Missense_Mutation	SNP	TP53	CG39T
17	7578529	7578529	A	G	Missense_Mutation	SNP	TP53	CG22T
17	7578552	7578552	G	C	Nonsense_Mutation	SNP	TP53	CG38T
17	7579379	7579383	TAGGT	-	Frame_Shift_Del	DEL	TP53	CG03T	0.00034459
17	7579858	7579858	-	T	Frame_Shift_Ins	INS	TP53	ILMN38T
18	48575063	48575063	G	T	Missense_Mutation	SNP	SMAD4	ILMN27T
18	48575103	48575103	G	T	Missense_Mutation	SNP	SMAD4	CG46T
18	48575159	48575159	C	T	Missense_Mutation	SNP	SMAD4	ILMN39T
18	48591823	48591823	T	C	Missense_Mutation	SNP	SMAD4	CG42T
18	48591825	48591825	G	A	Missense_Mutation	SNP	SMAD4	ILMN21T
18	48591892	48591892	G	T	Missense_Mutation	SNP	SMAD4	ILMN34T
18	48591904	48591904	C	T	Missense_Mutation	SNP	SMAD4	ILMN33T
18	48591918	48591918	C	T	Missense_Mutation	SNP	SMAD4	CG19T
18	48591919	48591919	G	A	Missense_Mutation	SNP	SMAD4	ILMN17T
19	40363950	40363950	C	T	Missense_Mutation	SNP	FCGBP	CG39T
19	40366406	40366406	A	G	Missense_Mutation	SNP	FCGBP	CG42T
19	40380312	40380312	T	C	Missense_Mutation	SNP	FCGBP	CG10T
19	40389657	40389657	T	G	Missense_Mutation	SNP	FCGBP	CG17T	0.0250883
19	40395997	40395997	C	T	Missense_Mutation	SNP	FCGBP	CG17T
19	40395997	40395997	C	T	Missense_Mutation	SNP	FCGBP	CG57T
19	40419675	40419675	C	T	Missense_Mutation	SNP	FCGBP	CG14T
19	57325328	57325328	T	G	Missense_Mutation	SNP	PEG3	ILMN26T
19	57325378	57325378	-	TCCCTCTGGCTCTTCAGCTTT	In_Frame_Ins	INS	PEG3	CG11T
19	57325378	57325378	-	TCCCTCTGGCTCTTCAGCTTT	In_Frame_Ins	INS	PEG3	CG34T
19	57325595	57325595	T	G	Missense_Mutation	SNP	PEG3	CG52T
19	57326674	57326674	G	T	Missense_Mutation	SNP	PEG3	CG54T
19	57326737	57326737	C	T	Missense_Mutation	SNP	PEG3	CG23T
19	57326738	57326738	A	T	Nonsense_Mutation	SNP	PEG3	CG23T
19	57327436	57327436	T	G	Missense_Mutation	SNP	PEG3	CG26T
19	57329194	57329194	G	T	Missense_Mutation	SNP	PEG3	ILMN08T
