# Supplementary material for: The landscape of somatic mutation in sporadic Chinese colorectal cancer
Source: Oncotarget. 2018 Jun 8;9(44):27412–22. doi: 10.18632/oncotarget.25287 (PMC6007951; doi:10.18632/oncotarget.25287)
Supplement: Supplementary file 9 [file oncotarget-09-27412-s009.xlsx]

## Sheet: Supplementary table 8
Supplementary table 8 Significantly mutated pathways in regularly mutated tumors
Process	pathway	*CpG->T	*Cp(A/C/T)->T	C->(G/A)	A->mut	null+indel	obs.total.mut.num	exp.total.mut.num	p	q	gene.alter	pathway.alter
beta-catenin signalling	Wnt/beta-catenin signalling	1	2	2	0	52	57	4.42339	1.57e-43	4.39e-42	APC(37,0.435);CTNNB1(1,0.012);AXIN2(1,0.012);SOX17(1,0.012)	38,0.447
GenomeMaintenance	DNA Damage Control	23	10	10	5	18	66	12.2604	1.35e-27	1.89e-26	BRCA1(2,0.024);BRCA2(1,0.012);TP53(51,0.6);STAG2(1,0.012);MSH2(1,0.012);ATM(3,0.035);MSH6(2,0.024);	55,0.647
CellSurvival	Cell Cycle/Apoptosis	24	10	7	6	15	62	15.6776	2.08e-19	1.46e-18	TP53(51,0.6);CDC73(1,0.012);NFE2L2(1,0.012);CARD11(1,0.012);PPP2R1A(1,0.012);TNFAIP3(0,0);MED12(1,0.012);	53,0.624
Genome integrity	Genome integrity	24	10	10	6	18	68	19.0128	7.95e-19	4.45e-18	TP53(51,0.6);ATM(3,0.035);ATRX(2,0.024);BRCA2(1,0.012);STAG2(1,0.012);BRCA1(2,0.024);SMC1A(1,0.012)	56,0.659
MAPK signalling	MAPK signalling	0	16	14	5	2	37	7.45645	1.95e-15	9.12e-15	KRAS(29,0.341);NF1(2,0.024);BRAF(2,0.024);NRAS(2,0.024);MAP2K4(1,0.012);MAPK8IP1(1,0.012)	35,0.412
TGF-beta signalling	TGF-beta signalling	3	4	3	2	2	14	2.81698	3.09e-07	1.24e-06	SMAD4(10,0.118);SMAD2(1,0.012);ACVR2A(2,0.024)	13,0.153
PI(3)K signalling	PI(3)K signalling	4	4	4	5	0	17	4.65066	2.04e-06	7.13e-06	PIK3CA(9,0.106);PTEN(1,0.012);PIK3R1(2,0.024);TLR4(1,0.012);PIK3CG(1,0.012);	13,0.153
Proteolysis	Proteolysis	5	0	1	1	3	10	1.89647	5.08e-06	1.58e-05	FBXW7(10,0.118);	10,0.118
CellSurvival	RAS	8	16	18	6	4	52	29.5288	6.33e-05	0.00017729	;CIC(1,0.012);PDGFRA(0,0);NRAS(2,0.024);HRAS(0,0);EGFR(0,0);RET(2,0.024);VHL(0,0);MAP2K1(1,0.012);FLT3(1,0.012);CEBPA(0,0);MAP3K1(0,0);CSF1R(1,0.012);NF1(2,0.024);ERBB2(1,0.012);GNAQ(0,0);FGFR2(0,0);FGFR3(0,0);KRAS(29,0.341);ALK(3,0.035);GNAS(2,0.024);PTPN11(0,0);B2M(1,0.012);CBL(0,0);KIT(0,0);MET(0,0);BRAF(2,0.024);GNA11(0,0)	39,0.459
CellSurvival	TGF-beta	8	3	3	2	1	17	9.29554	0.00726906	0.0185031	;GNAS(2,0.024);SMAD4(10,0.118);ACVR1B(0,0);SMAD2(1,0.012);MED12(1,0.012);FOXL2(1,0.012);EP300(1,0.012);GATA2(0,0);GATA1(0,0)	14,0.165
NFE2L	NFE2L	0	0	0	1	1	2	0.949628	0.0712732	0.166304	;NFE2L2(1,0.012);NFE2L3(1,0.012)	2,0.024
CellFate	NOTCH	7	1	1	1	3	13	9.213	0.0850913	0.183274	;FBXW7(10,0.118);NOTCH1(0,0);NOTCH2(0,0);EP300(1,0.012);GATA2(0,0);GATA1(0,0)	10,0.118
Other	Other	9	2	1	9	5	26	22.2466	0.181527	0.363053	;NAV3(3,0.035);NOTCH1(0,0);LRRK2(3,0.035);MALAT1(0,0);ARHGAP35(0,0);POLQ(1,0.012);NCOR1(1,0.012);USP9X(0,0);NPM1(0,0);HGF(0,0);EPPK1(0,0);AR(2,0.024);LIFR(3,0.035);PRX(1,0.012);CRIPAK(1,0.012);EGR3(0,0);B4GALT3(0,0);MIR142(0,0)	13,0.153
Protein phosphatase	Protein phosphatase	1	1	0	0	0	2	1.61326	0.220074	0.410806	;PPP2R1A(1,0.012);PTPN11(0,0)	1,0.012
CellSurvival	PI3K	7	3	9	8	2	29	26.5795	0.278118	0.47914	;PDGFRA(0,0);EGFR(0,0);RET(2,0.024);AKT1(0,0);B2M(1,0.012);TSHR(1,0.012);FLT3(1,0.012);TSC1(1,0.012);CEBPA(0,0);PTEN(1,0.012);PIK3CA(9,0.106);CSF1R(1,0.012);PIK3R1(2,0.024);ERBB2(1,0.012);VHL(0,0);FGFR2(0,0);FGFR3(0,0);GNAQ(0,0);ALK(3,0.035);GNAS(2,0.024);CBL(0,0);KIT(0,0);MET(0,0);GNA11(0,0);STK11(0,0)	21,0.247
Metabolism	Metabolism	0	0	1	0	0	1	1.07255	0.290907	0.47914	;IDH1(0,0);IDH2(1,0.012)	1,0.012
Splicing	Splicing	0	0	0	2	0	2	2.21477	0.381243	0.593045	;SF3B1(1,0.012);U2AF1(0,0);PCBP1(1,0.012)	2,0.024
DNA methylation	DNA methylation	0	0	2	0	0	2	2.40396	0.431326	0.635638	;DNMT3A(1,0.012);TET2(1,0.012)	2,0.024
CellFate	Transcriptional Regulation	2	0	2	3	1	8	9.24077	0.57562	0.761115	;RUNX1(0,0);SRSF2(0,0);U2AF1(0,0);SF3B1(1,0.012);KLF4(0,0);AR(2,0.024);BCOR(0,0);PHF6(0,0);GATA3(0,0);CREBBP(3,0.035)	6,0.071
regulator	Transcription factor/regulator	4	3	3	2	4	16	17.2979	0.560671	0.761115	;VHL(0,0);GATA3(0,0);TSHZ3(2,0.024);EP300(1,0.012);CTCF(0,0);TAF1(1,0.012);TSHZ2(2,0.024);RUNX1(0,0);MECOM(1,0.012);TBX3(0,0);SIN3A(1,0.012);WT1(0,0);EIF4A2(0,0);FOXA1(0,0);PHF6(0,0);CBFB(0,0);SOX9(2,0.024);ELF3(1,0.012);VEZF1(0,0);CEBPA(0,0);FOXA2(0,0)	10,0.118
TOR signalling	TOR signalling	1	1	1	0	0	3	4.16466	0.598019	0.761115	;MTOR(1,0.012);STK11(0,0)	1,0.012
CellSurvival	STAT	1	0	1	0	0	2	10.7754	0.99854	0.99854	;CRLF2(0,0);MPL(0,0);FLT3(1,0.012);VHL(0,0);JAK2(0,0);JAK3(0,0);JAK1(0,0);SOCS1(0,0);KIT(0,0);FGFR2(0,0);FGFR3(0,0)	1,0.012
CellFate	Chromatin Modification	8	2	8	4	11	33	48.3595	0.987381	0.99854	;MEN1(0,0);MLL3(1,0.012);MLL2(2,0.024);EZH2(1,0.012);SETBP1(2,0.024);SMARCA4(0,0);NCOR1(1,0.012);DAXX(0,0);SETD2(0,0);ASXL1(1,0.012);DNMT1(0,0);KDM6A(1,0.012);H3F3A(0,0);ARID2(0,0);WT1(0,0);DNMT3A(1,0.012);SMARCB1(0,0);SPOP(0,0);IDH2(1,0.012);IDH1(0,0);TET2(1,0.012);PAX5(0,0);ATRX(2,0.024);EP300(1,0.012);HIST1H3B(0,0);ARID1B(2,0.024);ARID1A(4,0.047);PRDM1(0,0);PBRM1(1,0.012);CREBBP(3,0.035);KDM5C…	21,0.247
CellSurvival	MAPK	0	0	1	0	1	2	4.94685	0.8708	0.99854	;CEBPA(0,0);GNAQ(0,0);MAP3K1(0,0);TNFAIP3(0,0);B2M(1,0.012);GNA11(0,0);TSHR(1,0.012)	2,0.024
CellFate	HH	0	1	0	0	0	1	3.45982	0.859803	0.99854	;SMO(1,0.012);SPOP(0,0);PTCH1(0,0)	1,0.012
Histone modifier	Histone modifier	5	2	3	1	6	17	26.3326	0.96401	0.99854	;MLL3(1,0.012);MLL2(2,0.024);ARID1A(4,0.047);PBRM1(1,0.012);SETD2(0,0);NSD1(0,0);SETBP1(2,0.024);KDM5C(1,0.012);KDM6A(1,0.012);MLL4(0,0);ARID5B(0,0);ASXL1(1,0.012);EZH2(1,0.012)	14,0.165
RTK signalling	RTK signalling	4	0	1	0	0	5	11.809	0.977086	0.99854	;EGFR(0,0);FLT3(1,0.012);EPHA3(1,0.012);ERBB4(0,0);PDGFRA(0,0);EPHB6(2,0.024);FGFR2(0,0);KIT(0,0);FGFR3(0,0)	3,0.035
